# Supplementary material for: The ultrafine powder of atractylodis macrocephalae rhizoma improves immune function in naturally aging rats by regulating the PI3K/Akt/NF-κB signaling pathway
Source: Front Pharmacol. 2025 Apr 4;16:1550357. doi: 10.3389/fphar.2025.1550357 (PMC12006087; doi:10.3389/fphar.2025.1550357)
Supplement: Supplementary file 1 [file Table3.xlsx]

## Sheet: Supplementary Table S3-1
Supplementary Table S3-1：1990 terms’ biological process of GO enrichment analysis
	ID	Description	GeneRatio	BgRatio	pvalue	p.adjust	qvalue	geneID	Count
GO:0007568	GO:0007568	aging	56/251	319/18866	1.11e-46	5.23e-43	2.72e-43	ADA/LMNA/TP63/RGN/SERPINE1/TP53/JUN/MMP7/SOD1/TGFBR2/STAT3/SIRT1/SOD2/FOXO3/AGT/EDN1/POLG/CDKN2A/WRN/KL/GNRH1/ZMPSTE24/ERCC1/MME/ERCC2/FOXO4/CCL11/ATR/PPARGC1A/ARNTL/CISD2/FOXM1/COQ7/TERF2/DNMT3A/KCNE2/ATM/CLDN1/RSL1D1/HRAS/KRAS/MAPKAPK5/CDKN1A/PML/LOXL2/NAMPT/ECRG4/CGAS/TBX2/EEF1E1/YPEL3/FOS/POU1F1/CDKN2B/NOX4/SIRT3	56
GO:0007569	GO:0007569	cell aging	30/251	118/18866	3.07e-30	7.21e-27	3.76e-27	LMNA/TP63/SERPINE1/TP53/SOD1/SIRT1/CDKN2A/WRN/ZMPSTE24/ERCC1/MME/ATR/ARNTL/FOXM1/TERF2/ATM/RSL1D1/HRAS/KRAS/MAPKAPK5/CDKN1A/PML/NAMPT/ECRG4/CGAS/TBX2/EEF1E1/YPEL3/CDKN2B/NOX4	30
GO:0070482	GO:0070482	response to oxygen levels	41/251	396/18866	8.88e-25	1.39e-21	7.24e-22	ADA/SLC29A1/LMNA/TP53/HIF1A/TGFBR2/SIRT1/REST/FOXO3/EDN1/POLG/TLR2/HSF1/ERCC2/PPARGC1A/CHRNB2/CXCL12/NOTCH1/UBB/EIF4EBP1/BACH1/DNMT3A/ATM/VHL/CHCHD2/CPEB1/CDKN1A/ATF4/CDKN1B/PML/SFRP1/LOXL2/SUV39H1/NAMPT/STUB1/CXCR4/MYC/NOX4/DNMT3B/SIRT2/SIRT4	41
GO:0036293	GO:0036293	response to decreased oxygen levels	39/251	371/18866	7.81e-24	9.18e-21	4.78e-21	ADA/SLC29A1/LMNA/TP53/HIF1A/TGFBR2/SIRT1/REST/FOXO3/EDN1/TLR2/HSF1/ERCC2/PPARGC1A/CHRNB2/CXCL12/NOTCH1/UBB/EIF4EBP1/BACH1/DNMT3A/ATM/VHL/CHCHD2/CPEB1/ATF4/CDKN1B/PML/SFRP1/LOXL2/SUV39H1/NAMPT/STUB1/CXCR4/MYC/NOX4/DNMT3B/SIRT2/SIRT4	39
GO:0009314	GO:0009314	response to radiation	41/251	447/18866	9.3e-23	8.74e-20	4.55e-20	TP53/HIF1A/SIRT1/POLG/WRN/ERCC4/BLM/ZMPSTE24/ERCC1/HSF1/MME/ERCC2/XPA/ERCC5/CCL11/ATR/CHRNB2/CXCL12/RPE65/PPM1D/DNMT3A/CCAR2/ATM/HRAS/KRAS/BHLHE40/CDKN1A/ATF4/PML/SFRP1/LIG4/NAMPT/POLD1/XRCC4/MC1R/FOS/PCNA/MYC/STK11/NOX4/DNMT3B	41
GO:0001666	GO:0001666	response to hypoxia	37/251	359/18866	2.45e-22	1.92e-19	9.98e-20	ADA/SLC29A1/LMNA/TP53/HIF1A/TGFBR2/SIRT1/REST/FOXO3/EDN1/TLR2/HSF1/ERCC2/PPARGC1A/CHRNB2/CXCL12/NOTCH1/UBB/EIF4EBP1/BACH1/DNMT3A/ATM/VHL/CHCHD2/CPEB1/CDKN1B/PML/SFRP1/LOXL2/SUV39H1/STUB1/CXCR4/MYC/NOX4/DNMT3B/SIRT2/SIRT4	37
GO:0051052	GO:0051052	regulation of DNA metabolic process	35/251	365/18866	3.88e-20	2.61e-17	1.36e-17	GJA1/RGN/TP53/SIRT1/WRN/ERCC4/BLM/ZMPSTE24/SIRT6/ERCC1/HSF1/ERCC2/ATR/PPARGC1A/PPP1R10/FOXM1/HNRNPA1/HNRNPA2B1/TERF1/TERF2/ATM/WRNIP1/MAPKAPK5/CDKN1A/PML/DKC1/RTEL1/CGAS/TENT4B/PCNA/MYC/DDX11/NOX4/SIRT7/POT1	35
GO:0006979	GO:0006979	response to oxidative stress	38/251	458/18866	1.3e-19	7.04e-17	3.67e-17	ADA/NME2/RGN/TP53/JUN/HIF1A/SOD1/SIRT1/SOD2/REST/FOXO3/EDN1/SIGMAR1/WRN/ERCC1/HSF1/ERCC2/XPA/APOE/MSRA/PPARGC1A/ARNTL/SNCA/EZH2/PPARGC1B/STAT1/TNF/ATF4/GATA4/PML/DHCR24/FOS/PCNA/HBB/MAP1LC3A/NOX4/SIRT2/SIRT3	38
GO:0071214	GO:0071214	cellular response to abiotic stimulus	33/251	331/18866	1.5e-19	7.04e-17	3.67e-17	GJA1/TP53/MMP7/SIRT1/REST/AGT/WRN/NFKB1/ERCC4/BLM/ZMPSTE24/ERCC1/HSF1/MME/TNFRSF1A/MYD88/XPA/ATR/PIEZO1/RPE65/ATM/HRAS/CDKN1A/ATF4/SFRP1/LIG4/NAMPT/POLD1/MC1R/PCNA/MYC/STK11/NOX4	33
GO:0104004	GO:0104004	cellular response to environmental stimulus	33/251	331/18866	1.5e-19	7.04e-17	3.67e-17	GJA1/TP53/MMP7/SIRT1/REST/AGT/WRN/NFKB1/ERCC4/BLM/ZMPSTE24/ERCC1/HSF1/MME/TNFRSF1A/MYD88/XPA/ATR/PIEZO1/RPE65/ATM/HRAS/CDKN1A/ATF4/SFRP1/LIG4/NAMPT/POLD1/MC1R/PCNA/MYC/STK11/NOX4	33
GO:0090398	GO:0090398	cellular senescence	19/251	79/18866	4.97e-19	2.12e-16	1.11e-16	TP53/SIRT1/CDKN2A/ZMPSTE24/ARNTL/TERF2/RSL1D1/HRAS/KRAS/MAPKAPK5/CDKN1A/PML/NAMPT/ECRG4/CGAS/TBX2/EEF1E1/YPEL3/CDKN2B	19
GO:0070997	GO:0070997	neuron death	33/251	360/18866	1.97e-18	7.72e-16	4.02e-16	TP63/TP53/JUN/HIF1A/SOD1/STAT3/SIRT1/SOD2/REST/FOXO3/SIGMAR1/CLU/CDC42/HSF1/WNT3A/APOE/PPARGC1A/SNCA/UBB/GRN/PDPK1/NLRP1/ATM/HRAS/KRAS/IFNG/TNF/ATF4/LIG4/NAMPT/RB1/DHCR24/FOS	33
GO:0060249	GO:0060249	anatomical structure homeostasis	37/251	469/18866	2.21e-18	7.98e-16	4.16e-16	SLC28A2/GJA1/ALB/HIF1A/SOD1/WRN/ERCC4/BLM/SIRT6/ERCC1/ATR/PPP1R10/RECQL4/HNRNPA1/HNRNPA2B1/RPE65/NOTCH1/TERF1/TERF2/ATM/PPARGC1B/CLDN1/KRAS/MAPKAPK5/PML/DKC1/RTEL1/RB1/DNA2/TENT4B/DMD/POLD1/PCNA/MYC/STK11/NOX4/POT1	37
GO:0050678	GO:0050678	regulation of epithelial cell proliferation	34/251	395/18866	4.1e-18	1.38e-15	7.16e-16	GJA1/NME1/NME2/TP63/RGN/JUN/HIF1A/STAT3/SIRT1/IGF1/CDC42/SIRT6/WNT3A/APOE/CCL11/GHRL/CXCL12/NOTCH1/GRN/PDPK1/CLDN1/HRAS/STAT1/TNF/CDKN1B/SFRP1/ID1/RB1/HES1/NR1D1/CDKN2B/MYC/STK11/NOG	34
GO:0071897	GO:0071897	DNA biosynthetic process	25/251	196/18866	1.34e-17	4.2e-15	2.19e-15	GJA1/RGN/TP53/SIRT1/POLG/WRN/ATR/HNRNPA1/HNRNPA2B1/UBB/TERF1/TERF2/ATM/WRNIP1/MAPKAPK5/CDKN1A/DKC1/LIG4/TENT4B/POLD1/PCNA/MYC/LIG1/NOX4/POT1	25
GO:0048732	GO:0048732	gland development	35/251	443/18866	1.9e-17	5.59e-15	2.91e-15	ADA/SLC29A1/NME1/TP63/RGN/JUN/HIF1A/SOD1/TGFBR2/ZMPSTE24/CDC42/WNT3A/ADCYAP1/CCL11/NOTCH1/TPH1/PROP1/EZH2/FOXA1/ATM/PKD1/CLDN1/HRAS/KRAS/TNF/CDKN1B/PML/SFRP1/TBX2/HES1/POU1F1/PCNA/HOXA9/STK11/NOG	35
GO:0031667	GO:0031667	response to nutrient levels	36/251	473/18866	2.11e-17	5.63e-15	2.93e-15	ADA/ALB/TP53/JUN/MMP7/SOD1/TGFBR2/SIRT1/FOXO3/WRN/SIRT6/ERCC1/HSF1/FOXO4/ADCYAP1/APOE/PPARGC1A/GHRL/HNRNPA1/EIF4EBP1/PPM1D/DNMT3A/PON1/STAT1/CDKN1A/ATF4/GATA4/SFRP1/ATF3/NAMPT/CDKN2B/MAP1LC3A/DNMT3B/BECN1/SIRT2/SIRT5	36
GO:0000723	GO:0000723	telomere maintenance	23/251	161/18866	2.16e-17	5.63e-15	2.93e-15	WRN/ERCC4/BLM/SIRT6/ERCC1/ATR/PPP1R10/RECQL4/HNRNPA1/HNRNPA2B1/TERF1/TERF2/ATM/MAPKAPK5/PML/DKC1/RTEL1/DNA2/TENT4B/POLD1/PCNA/MYC/POT1	23
GO:0010212	GO:0010212	response to ionizing radiation	22/251	144/18866	2.51e-17	6.21e-15	3.24e-15	TP53/SIRT1/POLG/WRN/BLM/ZMPSTE24/ERCC1/HSF1/ATR/DNMT3A/ATM/HRAS/CDKN1A/PML/SFRP1/LIG4/NAMPT/XRCC4/MYC/STK11/NOX4/DNMT3B	22
GO:0050673	GO:0050673	epithelial cell proliferation	35/251	453/18866	3.83e-17	8.99e-15	4.68e-15	GJA1/NME1/NME2/TP63/RGN/JUN/HIF1A/STAT3/SIRT1/IGF1/CDC42/SIRT6/WNT3A/APOE/CCL11/GHRL/CXCL12/NOTCH1/GRN/PDPK1/CLDN1/HRAS/STAT1/TNF/CDKN1B/SFRP1/LOXL2/ID1/RB1/HES1/NR1D1/CDKN2B/MYC/STK11/NOG	35
GO:0071478	GO:0071478	cellular response to radiation	24/251	188/18866	6.02e-17	1.35e-14	7.01e-15	TP53/SIRT1/WRN/ERCC4/BLM/ZMPSTE24/ERCC1/HSF1/MME/XPA/ATR/ATM/HRAS/CDKN1A/ATF4/SFRP1/LIG4/NAMPT/POLD1/MC1R/PCNA/MYC/STK11/NOX4	24
GO:0032200	GO:0032200	telomere organization	23/251	174/18866	1.26e-16	2.68e-14	1.4e-14	WRN/ERCC4/BLM/SIRT6/ERCC1/ATR/PPP1R10/RECQL4/HNRNPA1/HNRNPA2B1/TERF1/TERF2/ATM/MAPKAPK5/PML/DKC1/RTEL1/DNA2/TENT4B/POLD1/PCNA/MYC/POT1	23
GO:0032204	GO:0032204	regulation of telomere maintenance	17/251	80/18866	3.58e-16	7.31e-14	3.81e-14	ERCC4/SIRT6/ERCC1/ATR/PPP1R10/HNRNPA1/HNRNPA2B1/TERF1/TERF2/ATM/MAPKAPK5/PML/DKC1/RTEL1/TENT4B/MYC/POT1	17
GO:1901214	GO:1901214	regulation of neuron death	29/251	321/18866	3.88e-16	7.6e-14	3.96e-14	TP53/JUN/HIF1A/SOD1/STAT3/SIRT1/SOD2/REST/FOXO3/SIGMAR1/CLU/CDC42/HSF1/WNT3A/APOE/PPARGC1A/SNCA/UBB/GRN/PDPK1/ATM/HRAS/KRAS/IFNG/TNF/ATF4/LIG4/DHCR24/FOS	29
GO:2001020	GO:2001020	regulation of response to DNA damage stimulus	25/251	226/18866	4.14e-16	7.79e-14	4.06e-14	TP53/SIRT1/CLU/ERCC4/ZMPSTE24/SIRT6/ERCC1/HSF1/ATR/PPP1R10/FOXM1/CXCL12/TERF2/CCAR2/ATM/WRNIP1/PML/RTEL1/CGAS/EEF1E1/PCNA/MYC/DDX11/SIRT7/POT1	25
GO:0033044	GO:0033044	regulation of chromosome organization	30/251	356/18866	7.81e-16	1.41e-13	7.35e-14	LMNA/TP53/SIRT1/ERCC4/ZMPSTE24/SIRT6/ERCC1/ATR/PPARGC1A/PPP1R10/SNCA/HNRNPA1/HNRNPA2B1/TERF1/TERF2/ATM/MAPKAPK5/PML/DKC1/RTEL1/LIG4/RB1/TENT4B/ASF1A/MYC/DDX11/BUB1B/DNMT3B/POT1/BECN1	30
GO:0071453	GO:0071453	cellular response to oxygen levels	25/251	235/18866	1.05e-15	1.78e-13	9.25e-14	SLC29A1/LMNA/TP53/HIF1A/SIRT1/FOXO3/EDN1/PPARGC1A/NOTCH1/UBB/EIF4EBP1/BACH1/DNMT3A/VHL/CHCHD2/CPEB1/ATF4/SFRP1/SUV39H1/NAMPT/STUB1/MYC/DNMT3B/SIRT2/SIRT4	25
GO:0062197	GO:0062197	cellular response to chemical stress	30/251	360/18866	1.06e-15	1.78e-13	9.25e-14	NME2/RGN/TP53/JUN/HIF1A/SOD1/SIRT1/SOD2/REST/FOXO3/SIGMAR1/HSF1/MSRA/PPARGC1A/ARNTL/SNCA/EZH2/ATM/PPARGC1B/TNF/ATF4/GATA4/PML/FOS/PCNA/MAP1LC3A/NOX4/DNMT3B/SIRT2/SIRT3	30
GO:0034599	GO:0034599	cellular response to oxidative stress	28/251	310/18866	1.3e-15	2.11e-13	1.1e-13	NME2/RGN/TP53/JUN/HIF1A/SOD1/SIRT1/SOD2/REST/FOXO3/SIGMAR1/HSF1/MSRA/PPARGC1A/ARNTL/SNCA/EZH2/PPARGC1B/TNF/ATF4/GATA4/PML/FOS/PCNA/MAP1LC3A/NOX4/SIRT2/SIRT3	28
GO:0036294	GO:0036294	cellular response to decreased oxygen levels	24/251	218/18866	1.84e-15	2.89e-13	1.5e-13	SLC29A1/LMNA/TP53/HIF1A/SIRT1/FOXO3/EDN1/PPARGC1A/NOTCH1/UBB/EIF4EBP1/BACH1/DNMT3A/VHL/CHCHD2/CPEB1/ATF4/SFRP1/SUV39H1/NAMPT/STUB1/MYC/SIRT2/SIRT4	24
GO:2001252	GO:2001252	positive regulation of chromosome organization	22/251	182/18866	4.02e-15	6.09e-13	3.17e-13	LMNA/TP53/SIRT1/SIRT6/ERCC1/ATR/PPARGC1A/PPP1R10/HNRNPA1/HNRNPA2B1/TERF1/ATM/MAPKAPK5/PML/DKC1/RTEL1/LIG4/RB1/DDX11/DNMT3B/POT1/BECN1	22
GO:0010660	GO:0010660	regulation of muscle cell apoptotic process	17/251	94/18866	6.3e-15	9.25e-13	4.82e-13	TP53/SIRT1/SOD2/AGT/EDN1/CDKN2A/IGF1/HSF1/ADCYAP1/PPP1R10/STK4/PDPK1/IFNG/ATF4/GATA4/SIRT4/SIRT5	17
GO:0050679	GO:0050679	positive regulation of epithelial cell proliferation	23/251	211/18866	9.06e-15	1.29e-12	6.72e-13	NME1/NME2/TP63/JUN/HIF1A/STAT3/SIRT1/IGF1/CDC42/SIRT6/WNT3A/CCL11/GHRL/CXCL12/NOTCH1/GRN/PDPK1/CLDN1/HRAS/SFRP1/ID1/MYC/NOG	23
GO:0010657	GO:0010657	muscle cell apoptotic process	17/251	98/18866	1.3e-14	1.8e-12	9.39e-13	TP53/SIRT1/SOD2/AGT/EDN1/CDKN2A/IGF1/HSF1/ADCYAP1/PPP1R10/STK4/PDPK1/IFNG/ATF4/GATA4/SIRT4/SIRT5	17
GO:0001659	GO:0001659	temperature homeostasis	21/251	174/18866	1.79e-14	2.4e-12	1.25e-12	GJA1/STAT3/SIRT6/HSF1/EHMT1/ADCYAP1/GPR3/PPARGC1A/GHRL/ARNTL/NOTCH1/PPARGC1B/TNF/ATF4/ID1/RB1/RHEB/FTO/NR1D1/CXCR4/STK11	21
GO:0051054	GO:0051054	positive regulation of DNA metabolic process	22/251	200/18866	2.93e-14	3.82e-12	1.99e-12	SIRT1/WRN/SIRT6/ERCC1/HSF1/ERCC2/ATR/PPARGC1A/PPP1R10/FOXM1/HNRNPA1/HNRNPA2B1/ATM/MAPKAPK5/PML/DKC1/RTEL1/PCNA/MYC/DDX11/NOX4/POT1	22
GO:0009411	GO:0009411	response to UV	19/251	140/18866	3.74e-14	4.75e-12	2.48e-12	TP53/SIRT1/WRN/ERCC4/ERCC1/MME/ERCC2/XPA/ERCC5/ATR/CCAR2/CDKN1A/ATF4/PML/POLD1/MC1R/PCNA/MYC/STK11	19
GO:0090342	GO:0090342	regulation of cell aging	14/251	61/18866	4.89e-14	6.04e-12	3.15e-12	LMNA/TP53/SIRT1/CDKN2A/ZMPSTE24/ARNTL/FOXM1/TERF2/RSL1D1/KRAS/NAMPT/CGAS/EEF1E1/YPEL3	14
GO:0071456	GO:0071456	cellular response to hypoxia	22/251	208/18866	6.63e-14	7.99e-12	4.16e-12	SLC29A1/LMNA/TP53/HIF1A/SIRT1/FOXO3/EDN1/PPARGC1A/NOTCH1/UBB/EIF4EBP1/BACH1/DNMT3A/VHL/CHCHD2/CPEB1/SFRP1/SUV39H1/STUB1/MYC/SIRT2/SIRT4	22
GO:2000278	GO:2000278	regulation of DNA biosynthetic process	17/251	109/18866	8.18e-14	9.6e-12	5e-12	GJA1/RGN/TP53/ATR/HNRNPA1/HNRNPA2B1/TERF1/TERF2/ATM/MAPKAPK5/CDKN1A/DKC1/TENT4B/PCNA/MYC/NOX4/POT1	17
GO:0048545	GO:0048545	response to steroid hormone	27/251	346/18866	1.53e-13	1.76e-11	9.14e-12	TP63/TGFBR2/SIRT1/REST/FOXO3/EDN1/TLR2/GNRH1/ADCYAP1/ARNTL/NOTCH1/EIF4EBP1/FOXA1/PPARGC1B/CLDN1/KRAS/TNF/CDKN1A/SKP2/SFRP1/ZBTB7A/NR1D1/FOS/PCNA/EIF4E/DNMT3B/ARID1A	27
GO:0009416	GO:0009416	response to light stimulus	26/251	319/18866	1.61e-13	1.81e-11	9.41e-12	TP53/HIF1A/SIRT1/POLG/WRN/ERCC4/ERCC1/MME/ERCC2/XPA/ERCC5/ATR/CHRNB2/RPE65/CCAR2/KRAS/BHLHE40/CDKN1A/ATF4/PML/POLD1/MC1R/FOS/PCNA/MYC/STK11	26
GO:0072331	GO:0072331	signal transduction by p53 class mediator	24/251	267/18866	1.73e-13	1.89e-11	9.84e-12	TP63/TP53/SIRT1/FOXO3/WRN/BLM/ZMPSTE24/EHMT1/ATR/FOXM1/UBB/PPM1D/ATM/MAPKAPK5/CDKN1A/CDKN1B/PML/CHD5/DNA2/EEF1E1/CNOT6L/BRPF1/PCNA/STK11	24
GO:0071479	GO:0071479	cellular response to ionizing radiation	14/251	68/18866	2.46e-13	2.63e-11	1.37e-11	TP53/SIRT1/WRN/BLM/ZMPSTE24/HSF1/ATR/ATM/HRAS/CDKN1A/SFRP1/LIG4/NAMPT/NOX4	14
GO:2000377	GO:2000377	regulation of reactive oxygen species metabolic process	21/251	200/18866	2.9e-13	3.03e-11	1.58e-11	RGN/TP53/HIF1A/SOD1/TGFBR2/STAT3/FOXO3/AGT/EDN1/CLU/FOXM1/SNCA/COQ7/IFNG/TNF/CDKN1A/HBB/NOX4/SIRT2/SIRT3/SIRT5	21
GO:0010332	GO:0010332	response to gamma radiation	13/251	56/18866	3.41e-13	3.48e-11	1.81e-11	TP53/POLG/WRN/ZMPSTE24/HSF1/ATR/ATM/HRAS/CDKN1A/PML/LIG4/MYC/NOX4	13
GO:0048511	GO:0048511	rhythmic process	25/251	305/18866	4.27e-13	4.27e-11	2.22e-11	ADA/SERPINE1/TP53/JUN/MMP7/SIRT1/FOXO3/GNRH1/PPARGC1A/GHRL/ARNTL/CHRNB2/RPE65/TPH1/EZH2/CCAR2/BHLHE40/ATF4/PML/ID1/SUV39H1/NAMPT/NR1D1/PCNA/NR1D2	25
GO:0010259	GO:0010259	multicellular organism aging	11/251	35/18866	5.84e-13	5.72e-11	2.98e-11	TP63/TP53/EDN1/WRN/ZMPSTE24/ERCC1/CISD2/COQ7/ATM/CGAS/POU1F1	11
GO:0051098	GO:0051098	regulation of binding	27/251	367/18866	6.26e-13	6e-11	3.12e-11	NME1/JUN/IGF1/ERCC4/ZMPSTE24/CDC42/HSF1/WNT3A/ERCC2/APOE/STK4/CLN5/PON1/PKD1/IFNG/CDKN1A/ID1/ZBTB7A/STING1/RB1/HES1/STUB1/CSNK1A1/DDX11/NOG/LDLRAP1/SIRT2	27
GO:0007050	GO:0007050	cell cycle arrest	22/251	234/18866	7.44e-13	6.88e-11	3.59e-11	TP53/CDKN2A/FOXO4/FOXM1/NOTCH1/ATM/PKD1/HRAS/IFNG/CDKN1A/CDKN1B/PML/HBP1/RB1/RHEB/DHCR24/CNOT6L/CDKN2B/PCNA/MYC/STK11/CDC14B	22
GO:0106106	GO:0106106	cold-induced thermogenesis	18/251	144/18866	7.62e-13	6.88e-11	3.59e-11	GJA1/SIRT6/HSF1/EHMT1/ADCYAP1/GPR3/PPARGC1A/GHRL/ARNTL/NOTCH1/PPARGC1B/ATF4/ID1/RB1/RHEB/NR1D1/CXCR4/STK11	18
GO:0120161	GO:0120161	regulation of cold-induced thermogenesis	18/251	144/18866	7.62e-13	6.88e-11	3.59e-11	GJA1/SIRT6/HSF1/EHMT1/ADCYAP1/GPR3/PPARGC1A/GHRL/ARNTL/NOTCH1/PPARGC1B/ATF4/ID1/RB1/RHEB/NR1D1/CXCR4/STK11	18
GO:0048608	GO:0048608	reproductive structure development	29/251	443/18866	1.55e-12	1.37e-10	7.14e-11	ADA/GJA1/TP63/HIF1A/SOD1/SIRT1/FOXO3/GNRH1/ERCC1/HSF1/MME/ADCYAP1/GHRL/NOTCH1/UBB/FOXA1/STK4/ATM/PKD1/GATA4/CDKN1B/SFRP1/HES1/DHCR24/FANCA/HOXA9/STK11/NOG/ARID1A	29
GO:0007623	GO:0007623	circadian rhythm	21/251	218/18866	1.57e-12	1.37e-10	7.14e-11	ADA/SERPINE1/TP53/JUN/SIRT1/PPARGC1A/GHRL/ARNTL/CHRNB2/RPE65/TPH1/EZH2/CCAR2/BHLHE40/ATF4/PML/ID1/SUV39H1/NAMPT/NR1D1/NR1D2	21
GO:0071496	GO:0071496	cellular response to external stimulus	25/251	326/18866	1.89e-12	1.61e-10	8.4e-11	GJA1/ALB/TP53/JUN/MMP7/SIRT1/FOXO3/AGT/WRN/NFKB1/TNFRSF1A/MYD88/PIEZO1/HNRNPA1/PPM1D/CDKN1A/ATF4/SKP2/SFRP1/ATF3/NAMPT/FOS/CDKN2B/MAP1LC3A/BECN1	25
GO:0061458	GO:0061458	reproductive system development	29/251	447/18866	1.94e-12	1.63e-10	8.47e-11	ADA/GJA1/TP63/HIF1A/SOD1/SIRT1/FOXO3/GNRH1/ERCC1/HSF1/MME/ADCYAP1/GHRL/NOTCH1/UBB/FOXA1/STK4/ATM/PKD1/GATA4/CDKN1B/SFRP1/HES1/DHCR24/FANCA/HOXA9/STK11/NOG/ARID1A	29
GO:0032206	GO:0032206	positive regulation of telomere maintenance	12/251	51/18866	2.37e-12	1.95e-10	1.02e-10	SIRT6/ERCC1/ATR/PPP1R10/HNRNPA1/HNRNPA2B1/ATM/MAPKAPK5/PML/DKC1/RTEL1/POT1	12
GO:1990845	GO:1990845	adaptive thermogenesis	18/251	155/18866	2.73e-12	2.21e-10	1.15e-10	GJA1/SIRT6/HSF1/EHMT1/ADCYAP1/GPR3/PPARGC1A/GHRL/ARNTL/NOTCH1/PPARGC1B/ATF4/ID1/RB1/RHEB/NR1D1/CXCR4/STK11	18
GO:0034644	GO:0034644	cellular response to UV	14/251	81/18866	3.13e-12	2.49e-10	1.3e-10	TP53/SIRT1/ERCC4/ERCC1/MME/XPA/ATR/CDKN1A/ATF4/POLD1/MC1R/PCNA/MYC/STK11	14
GO:2000772	GO:2000772	regulation of cellular senescence	12/251	53/18866	3.89e-12	3.05e-10	1.59e-10	TP53/SIRT1/CDKN2A/ZMPSTE24/ARNTL/TERF2/RSL1D1/KRAS/NAMPT/CGAS/EEF1E1/YPEL3	12
GO:0072593	GO:0072593	reactive oxygen species metabolic process	23/251	288/18866	6.61e-12	5.09e-10	2.65e-10	RGN/TP53/HIF1A/SOD1/TGFBR2/STAT3/SOD2/FOXO3/AGT/EDN1/CLU/TLR2/FOXM1/SNCA/COQ7/IFNG/TNF/CDKN1A/HBB/NOX4/SIRT2/SIRT3/SIRT5	23
GO:0000302	GO:0000302	response to reactive oxygen species	21/251	235/18866	6.72e-12	5.09e-10	2.65e-10	ADA/RGN/JUN/SOD1/SIRT1/SOD2/FOXO3/EDN1/SIGMAR1/HSF1/APOE/PPARGC1A/EZH2/PPARGC1B/STAT1/TNF/FOS/PCNA/HBB/MAP1LC3A/SIRT3	21
GO:2000379	GO:2000379	positive regulation of reactive oxygen species metabolic process	15/251	106/18866	1.05e-11	7.85e-10	4.09e-10	RGN/TP53/SOD1/TGFBR2/FOXO3/AGT/EDN1/CLU/SNCA/IFNG/TNF/CDKN1A/HBB/NOX4/SIRT3	15
GO:0051053	GO:0051053	negative regulation of DNA metabolic process	16/251	127/18866	1.31e-11	9.62e-10	5.01e-10	GJA1/RGN/TP53/ERCC4/BLM/ERCC1/HSF1/HNRNPA1/TERF1/TERF2/ATM/CDKN1A/RTEL1/CGAS/TENT4B/POT1	16
GO:0051402	GO:0051402	neuron apoptotic process	21/251	245/18866	1.49e-11	1.08e-09	5.61e-10	TP63/TP53/JUN/HIF1A/SOD1/SOD2/FOXO3/SIGMAR1/CDC42/APOE/PPARGC1A/GRN/PDPK1/NLRP1/ATM/HRAS/KRAS/TNF/ATF4/LIG4/RB1	21
GO:0051090	GO:0051090	regulation of DNA-binding transcription factor activity	28/251	455/18866	1.68e-11	1.19e-09	6.22e-10	JUN/STAT3/SIRT1/AGT/EDN1/CLU/CDKN2A/NFKB1/TLR2/WNT3A/MYD88/PPARGC1A/NLRP3/UBB/EZH2/FOXA1/PPARGC1B/PKD1/KRAS/TNF/BHLHE40/ID1/ZBTB7A/STING1/RB1/HES1/FANCA/FOS	28
GO:0090657	GO:0090657	telomeric loop disassembly	7/251	11/18866	2.14e-11	1.5e-09	7.82e-10	WRN/BLM/RECQL4/TERF1/TERF2/RTEL1/POT1	7
GO:1904356	GO:1904356	regulation of telomere maintenance via telomere lengthening	12/251	61/18866	2.31e-11	1.6e-09	8.32e-10	ERCC4/ATR/HNRNPA1/HNRNPA2B1/TERF1/TERF2/ATM/MAPKAPK5/DKC1/RTEL1/TENT4B/POT1	12
GO:0042493	GO:0042493	response to drug	26/251	397/18866	2.36e-11	1.61e-09	8.38e-10	ADA/NME1/PNP/TP53/SOD1/TGFBR2/STAT3/REST/FOXO3/EDN1/HSF1/ATR/PPARGC1A/TERF1/DNMT3A/KCNE2/KCNQ1/STAT1/CDKN1A/GATA4/CDKN1B/SFRP1/CXCR4/FOS/MYC/DNMT3B	26
GO:0030099	GO:0030099	myeloid cell differentiation	27/251	431/18866	2.64e-11	1.77e-09	9.22e-10	NME1/NME2/JUN/HIF1A/TGFBR2/STAT3/SIRT1/FOXO3/TLR2/SLC4A1/CDC42/ERCC2/HSPA9/PPARGC1B/LEO1/IFNG/STAT1/TNF/PML/SFRP1/ZBTB7A/RB1/FOS/CDKN2B/GABPA/MYC/HOXA9	27
GO:0051341	GO:0051341	regulation of oxidoreductase activity	15/251	117/18866	4.5e-11	2.98e-09	1.55e-09	RGN/HIF1A/AGT/EDN1/NFKB1/SLC4A1/APOE/SNCA/TERF2/KRAS/IFNG/TNF/SIRT3/SIRT4/SIRT5	15
GO:0006302	GO:0006302	double-strand break repair	21/251	262/18866	5.29e-11	3.45e-09	1.8e-09	TP53/WRN/ERCC4/BLM/SIRT6/ERCC1/HSF1/RECQL4/FOXM1/ATM/MORF4L1/PML/RTEL1/LIG4/ZBTB7A/CGAS/DNA2/XRCC4/DDX11/SIRT7/POT1	21
GO:0048638	GO:0048638	regulation of developmental growth	24/251	353/18866	6.68e-11	4.3e-09	2.24e-09	GJA1/SOD1/TGFBR2/STAT3/EDN1/IGF1/ZMPSTE24/HSF1/WNT3A/APOE/DBN1/GHRL/CXCL12/NOTCH1/STK4/WWC1/CDKN1A/CDKN1B/SFRP1/TBX2/FTO/CXCR4/POU1F1/NOG	24
GO:0098727	GO:0098727	maintenance of cell number	17/251	164/18866	7e-11	4.45e-09	2.32e-09	TP63/STAT3/REST/FOXO3/IGF1/NOTCH1/EZH2/LEO1/SFRP1/LOXL2/LIG4/HES1/MYC/EIF4E/NOG/ARID1A/ELAVL1	17
GO:0007178	GO:0007178	transmembrane receptor protein serine/threonine kinase signaling pathway	24/251	359/18866	9.46e-11	5.93e-09	3.09e-09	TP53/JUN/TGFBR2/SIRT1/GDF11/NOTCH1/UBB/PDPK1/GATA4/SMURF2/PML/TGFB1I1/SFRP1/ID1/ZBTB7A/HES1/STUB1/LEMD2/FOS/RUNX2/CDKN2B/VIM/STK11/NOG	24
GO:0033002	GO:0033002	muscle cell proliferation	20/251	244/18866	1.04e-10	6.41e-09	3.34e-09	GJA1/JUN/TGFBR2/STAT3/SOD2/AGT/EDN1/IGF1/PPARGC1A/NOTCH1/IFNG/STAT1/TNF/CDKN1A/CDKN1B/SKP2/NAMPT/TBX2/NOG/LDLRAP1	20
GO:0006260	GO:0006260	DNA replication	21/251	273/18866	1.14e-10	6.96e-09	3.62e-09	TP53/JUN/POLG/WRN/BLM/ZMPSTE24/CDC42/ATR/RECQL4/TERF1/TERF2/ATM/WRNIP1/HRAS/RTEL1/LIG4/DNA2/POLD1/PCNA/LIG1/DDX11	21
GO:0000075	GO:0000075	cell cycle checkpoint	19/251	219/18866	1.17e-10	7.03e-09	3.66e-09	TP53/BLM/FOXO4/ATR/PPP1R10/CCAR2/ATM/HRAS/FBXO31/CDKN1A/CDKN1B/PML/RB1/DNA2/CNOT6L/CDKN2B/PCNA/BUB1B/CDC14B	19
GO:0071480	GO:0071480	cellular response to gamma radiation	9/251	30/18866	1.27e-10	7.55e-09	3.93e-09	TP53/WRN/ZMPSTE24/HSF1/ATR/ATM/HRAS/CDKN1A/NOX4	9
GO:0051353	GO:0051353	positive regulation of oxidoreductase activity	11/251	55/18866	1.33e-10	7.79e-09	4.06e-09	RGN/HIF1A/AGT/EDN1/APOE/SNCA/TERF2/KRAS/IFNG/TNF/SIRT3	11
GO:0030330	GO:0030330	DNA damage response, signal transduction by p53 class mediator	14/251	107/18866	1.53e-10	8.9e-09	4.64e-09	TP53/SIRT1/FOXO3/ZMPSTE24/ATR/FOXM1/PPM1D/ATM/CDKN1A/CDKN1B/PML/EEF1E1/CNOT6L/PCNA	14
GO:0071560	GO:0071560	cellular response to transforming growth factor beta stimulus	20/251	252/18866	1.85e-10	1.06e-08	5.51e-09	TP53/JUN/TGFBR2/SIRT1/EDN1/PPARGC1A/UBB/PDPK1/CLDN1/SMURF2/PML/TGFB1I1/SFRP1/ID1/ZBTB7A/STUB1/FOS/CDKN2B/STK11/NOX4	20
GO:0045926	GO:0045926	negative regulation of growth	20/251	254/18866	2.13e-10	1.2e-08	6.27e-09	GJA1/TP53/HIF1A/TGFBR2/SIRT1/AGT/CDKN2A/WNT3A/NOTCH1/STK4/CCAR2/WWC1/CDKN1A/CDKN1B/PML/SFRP1/CDKN2AIP/RB1/STK11/NOG	20
GO:0090399	GO:0090399	replicative senescence	7/251	14/18866	2.15e-10	1.2e-08	6.27e-09	SERPINE1/TP53/CDKN2A/MME/ATR/ATM/CDKN1A	7
GO:0071559	GO:0071559	response to transforming growth factor beta	20/251	258/18866	2.8e-10	1.55e-08	8.08e-09	TP53/JUN/TGFBR2/SIRT1/EDN1/PPARGC1A/UBB/PDPK1/CLDN1/SMURF2/PML/TGFB1I1/SFRP1/ID1/ZBTB7A/STUB1/FOS/CDKN2B/STK11/NOX4	20
GO:0042770	GO:0042770	signal transduction in response to DNA damage	15/251	133/18866	2.87e-10	1.57e-08	8.15e-09	TP53/SIRT1/FOXO3/ZMPSTE24/ATR/FOXM1/PPM1D/ATM/CDKN1A/CDKN1B/PML/EEF1E1/CNOT6L/PCNA/CDC14B	15
GO:1901796	GO:1901796	regulation of signal transduction by p53 class mediator	17/251	180/18866	3.05e-10	1.65e-08	8.59e-09	TP63/TP53/SIRT1/WRN/BLM/ZMPSTE24/EHMT1/ATR/UBB/ATM/MAPKAPK5/PML/CHD5/DNA2/EEF1E1/BRPF1/STK11	17
GO:0016569	GO:0016569	covalent chromatin modification	27/251	481/18866	3.11e-10	1.66e-08	8.64e-09	LMNA/TP53/SIRT1/REST/ZMPSTE24/SIRT6/EHMT1/PPARGC1A/SNCA/EZH2/DNMT3A/ATM/PRDM13/MORF4L2/MORF4L1/LEO1/SATB1/SUV39H1/CHD5/BMI1/USP16/HELLS/BRPF1/DNMT3B/SIRT7/SIRT2/SIRT3	27
GO:0090343	GO:0090343	positive regulation of cell aging	8/251	23/18866	3.62e-10	1.91e-08	9.96e-09	LMNA/TP53/SIRT1/CDKN2A/KRAS/CGAS/EEF1E1/YPEL3	8
GO:0001325	GO:0001325	formation of extrachromosomal circular DNA	7/251	15/18866	3.99e-10	2.04e-08	1.06e-08	WRN/BLM/ERCC1/TERF1/TERF2/RTEL1/DNA2	7
GO:0090656	GO:0090656	t-circle formation	7/251	15/18866	3.99e-10	2.04e-08	1.06e-08	WRN/BLM/ERCC1/TERF1/TERF2/RTEL1/DNA2	7
GO:0090737	GO:0090737	telomere maintenance via telomere trimming	7/251	15/18866	3.99e-10	2.04e-08	1.06e-08	WRN/BLM/ERCC1/TERF1/TERF2/RTEL1/DNA2	7
GO:0009612	GO:0009612	response to mechanical stimulus	18/251	209/18866	4.12e-10	2.08e-08	1.08e-08	GJA1/JUN/MMP7/TGFBR2/AGT/EDN1/NFKB1/TNFRSF1A/MYD88/XPA/PIEZO1/CXCL12/PKD1/STAT1/GATA4/DMD/CXCR4/FOS	18
GO:0071103	GO:0071103	DNA conformation change	23/251	355/18866	4.4e-10	2.2e-08	1.14e-08	TP53/SIRT1/CDKN2A/WRN/BLM/SIRT6/ERCC2/XPA/RECQL4/HNRNPA2B1/UBB/DNMT3A/WRNIP1/RTEL1/SUV39H1/UBN1/CHD5/DNA2/HELLS/ASF1A/DDX11/POT1/SIRT2	23
GO:0032392	GO:0032392	DNA geometric change	14/251	116/18866	4.59e-10	2.27e-08	1.18e-08	TP53/WRN/BLM/ERCC2/XPA/RECQL4/HNRNPA2B1/UBB/WRNIP1/RTEL1/CHD5/DNA2/DDX11/POT1	14
GO:0062012	GO:0062012	regulation of small molecule metabolic process	26/251	456/18866	4.85e-10	2.37e-08	1.24e-08	RGN/TP53/HIF1A/SOD1/STAT3/SIRT1/REST/IGF1/NFKB1/SLC4A1/ZMPSTE24/SIRT6/APOE/PPARGC1A/APOC1/SNCA/IRS1/IFNG/TNF/ZBTB7A/NR1D1/POU1F1/SIRT7/LDLRAP1/SIRT4/SIRT5	26
GO:0006476	GO:0006476	protein deacetylation	13/251	97/18866	5.19e-10	2.47e-08	1.28e-08	TP53/SIRT1/REST/SIRT6/CCAR2/MORF4L2/MORF4L1/IFNG/SIRT7/SIRT2/SIRT3/SIRT4/SIRT5	13
GO:1901216	GO:1901216	positive regulation of neuron death	13/251	97/18866	5.19e-10	2.47e-08	1.28e-08	TP53/JUN/REST/FOXO3/CLU/CDC42/SNCA/GRN/ATM/IFNG/TNF/ATF4/FOS	13
GO:1901215	GO:1901215	negative regulation of neuron death	18/251	212/18866	5.2e-10	2.47e-08	1.28e-08	JUN/HIF1A/SOD1/STAT3/SIRT1/SOD2/REST/HSF1/WNT3A/APOE/PPARGC1A/SNCA/GRN/PDPK1/HRAS/KRAS/ATF4/LIG4	18
GO:0050727	GO:0050727	regulation of inflammatory response	25/251	425/18866	5.6e-10	2.63e-08	1.37e-08	ADA/SERPINE1/SOD1/STAT3/AGT/IGF1/NFKB1/TLR2/TNFRSF1A/MYD88/ADCYAP1/APOE/GHRL/NLRP3/SNCA/GRN/NLRP1/ATM/IFNG/TNF/STING1/RB1/FANCA/NR1D1/NR1D2	25
GO:0043523	GO:0043523	regulation of neuron apoptotic process	18/251	214/18866	6.05e-10	2.81e-08	1.47e-08	TP53/JUN/HIF1A/SOD1/SOD2/FOXO3/SIGMAR1/CDC42/APOE/PPARGC1A/GRN/PDPK1/ATM/HRAS/KRAS/TNF/ATF4/LIG4	18
GO:0031960	GO:0031960	response to corticosteroid	16/251	164/18866	6.37e-10	2.93e-08	1.53e-08	REST/FOXO3/EDN1/GNRH1/ADCYAP1/NOTCH1/EIF4EBP1/PPARGC1B/CLDN1/KRAS/TNF/CDKN1A/FOS/PCNA/EIF4E/DNMT3B	16
GO:0060562	GO:0060562	epithelial tube morphogenesis	22/251	331/18866	6.63e-10	3.03e-08	1.58e-08	HIF1A/TGFBR2/AGT/EDN1/SIRT6/WNT3A/CCL11/NOTCH1/FOXA1/STK4/PKD1/KRAS/TNF/GATA4/PML/SFRP1/TBX2/HES1/CXCR4/MYC/NOG/ARID1A	22
GO:0045787	GO:0045787	positive regulation of cell cycle	24/251	396/18866	6.95e-10	3.14e-08	1.64e-08	TP53/EDN1/IGF1/CDC42/HSF1/FOXO4/PPP1R10/EZH2/EIF4EBP1/FOXA1/ATM/PKD1/CDKN1A/CDKN1B/PML/RB1/HES1/CNOT6L/PCNA/EIF4E/DDX11/CDC14B/BECN1/SIRT2	24
GO:0010833	GO:0010833	telomere maintenance via telomere lengthening	12/251	81/18866	7.42e-10	3.32e-08	1.73e-08	ERCC4/ATR/HNRNPA1/HNRNPA2B1/TERF1/TERF2/ATM/MAPKAPK5/DKC1/RTEL1/TENT4B/POT1	12
GO:1901653	GO:1901653	cellular response to peptide	24/251	398/18866	7.69e-10	3.41e-08	1.78e-08	GJA1/TP53/STAT3/SIRT1/FOXO3/AGT/EDN1/IGF1/NFKB1/KL/HSF1/FOXO4/GHRL/RPE65/EIF4EBP1/PDPK1/IRS1/CPEB1/STAT1/ID1/NAMPT/VIM/CACNA1A/DDX11	24
GO:0032205	GO:0032205	negative regulation of telomere maintenance	9/251	36/18866	7.79e-10	3.42e-08	1.78e-08	ERCC4/ERCC1/HNRNPA1/TERF1/TERF2/ATM/RTEL1/TENT4B/POT1	9
GO:0033500	GO:0033500	carbohydrate homeostasis	19/251	246/18866	8.46e-10	3.68e-08	1.92e-08	SLC29A1/NME1/NME2/HIF1A/STAT3/SIRT1/FOXO3/POLG/SIRT6/FOXO4/PPARGC1A/GHRL/FOXA1/IRS1/GATA4/TENT4B/NR1D1/STK11/NOX4	19
GO:0001774	GO:0001774	microglial cell activation	10/251	50/18866	9.35e-10	3.99e-08	2.08e-08	JUN/CLU/TLR2/SNCA/GRN/ATM/IFNG/TNF/NAMPT/NR1D1	10
GO:0002269	GO:0002269	leukocyte activation involved in inflammatory response	10/251	50/18866	9.35e-10	3.99e-08	2.08e-08	JUN/CLU/TLR2/SNCA/GRN/ATM/IFNG/TNF/NAMPT/NR1D1	10
GO:0048145	GO:0048145	regulation of fibroblast proliferation	12/251	83/18866	9.93e-10	4.2e-08	2.19e-08	TP53/JUN/AGT/IGF1/ZMPSTE24/SIRT6/CDKN1A/PML/SFRP1/LIG4/BMI1/MYC	12
GO:0048144	GO:0048144	fibroblast proliferation	12/251	84/18866	1.14e-09	4.8e-08	2.5e-08	TP53/JUN/AGT/IGF1/ZMPSTE24/SIRT6/CDKN1A/PML/SFRP1/LIG4/BMI1/MYC	12
GO:0060537	GO:0060537	muscle tissue development	24/251	409/18866	1.33e-09	5.51e-08	2.87e-08	GJA1/LMNA/TGFBR2/AGT/EDN1/IGF1/ZMPSTE24/CDC42/SIRT6/WNT3A/PPARGC1A/ARNTL/NOTCH1/GATA4/ATF3/RB1/TBX2/LEMD2/FOS/NR1D2/NOX4/NOG/ARID1A/SIRT2	24
GO:0048660	GO:0048660	regulation of smooth muscle cell proliferation	16/251	173/18866	1.4e-09	5.78e-08	3.01e-08	GJA1/JUN/TGFBR2/SOD2/AGT/EDN1/IGF1/PPARGC1A/IFNG/STAT1/TNF/CDKN1A/CDKN1B/SKP2/NAMPT/LDLRAP1	16
GO:0051099	GO:0051099	positive regulation of binding	16/251	174/18866	1.53e-09	6.24e-08	3.25e-08	NME1/IGF1/HSF1/WNT3A/ERCC2/APOE/STK4/CLN5/PON1/PKD1/IFNG/STING1/RB1/HES1/DDX11/SIRT2	16
GO:2001233	GO:2001233	regulation of apoptotic signaling pathway	24/251	413/18866	1.61e-09	6.52e-08	3.39e-08	LMNA/TP63/SERPINE1/TP53/HIF1A/SOD1/SIRT1/SOD2/AGT/CLU/IGF1/CXCL12/UBB/STK4/CCAR2/TNF/GATA4/PML/SFRP1/PPP3R1/ATF3/RB1/NOG/BECN1	24
GO:0048659	GO:0048659	smooth muscle cell proliferation	16/251	175/18866	1.66e-09	6.67e-08	3.47e-08	GJA1/JUN/TGFBR2/SOD2/AGT/EDN1/IGF1/PPARGC1A/IFNG/STAT1/TNF/CDKN1A/CDKN1B/SKP2/NAMPT/LDLRAP1	16
GO:2000279	GO:2000279	negative regulation of DNA biosynthetic process	9/251	39/18866	1.69e-09	6.74e-08	3.51e-08	GJA1/RGN/TP53/HNRNPA1/TERF1/TERF2/CDKN1A/TENT4B/POT1	9
GO:0042326	GO:0042326	negative regulation of phosphorylation	26/251	484/18866	1.71e-09	6.77e-08	3.53e-08	RGN/JUN/STAT3/SIRT1/AGT/CDKN2A/SLC4A1/SIRT6/APOE/PPARGC1A/FOXM1/SNCA/PDPK1/IFNG/CDKN1A/CDKN1B/SFRP1/ATF3/RB1/LEMD2/DMD/CDKN2B/MYC/NOG/SIRT2/SIRT3	26
GO:0035601	GO:0035601	protein deacylation	13/251	107/18866	1.79e-09	7.02e-08	3.66e-08	TP53/SIRT1/REST/SIRT6/CCAR2/MORF4L2/MORF4L1/IFNG/SIRT7/SIRT2/SIRT3/SIRT4/SIRT5	13
GO:0071482	GO:0071482	cellular response to light stimulus	14/251	129/18866	1.9e-09	7.37e-08	3.84e-08	TP53/SIRT1/ERCC4/ERCC1/MME/XPA/ATR/CDKN1A/ATF4/POLD1/MC1R/PCNA/MYC/STK11	14
GO:0010001	GO:0010001	glial cell differentiation	18/251	230/18866	1.93e-09	7.44e-08	3.88e-08	SOD1/STAT3/CLU/TLR2/ERCC2/NOTCH1/GRN/KRAS/IFNG/TNF/HES1/RHEB/SLC25A46/NR1D1/CXCR4/VIM/NOG/SIRT2	18
GO:0097193	GO:0097193	intrinsic apoptotic signaling pathway	20/251	290/18866	2.17e-09	8.24e-08	4.29e-08	TP63/TP53/HIF1A/SOD1/SIRT1/SOD2/CLU/TNFRSF1A/XPA/CXCL12/UBB/CCAR2/ATM/HRAS/TNF/CDKN1A/ATF4/PML/STK11/BECN1	20
GO:0009896	GO:0009896	positive regulation of catabolic process	25/251	454/18866	2.17e-09	8.24e-08	4.29e-08	GJA1/RGN/HIF1A/SIRT1/FOXO3/CLU/IGF1/SIRT6/HSF1/APOE/SNCA/KCNE2/ATM/IRS1/IFNG/TNF/CDKN1B/SMURF2/STING1/STUB1/FTO/CNOT6L/CSNK1A1/STK11/SIRT2	25
GO:0042594	GO:0042594	response to starvation	17/251	206/18866	2.46e-09	9.18e-08	4.78e-08	ALB/TP53/JUN/SIRT1/FOXO3/WRN/ADCYAP1/PPARGC1A/HNRNPA1/EIF4EBP1/PPM1D/CDKN1A/ATF4/SFRP1/ATF3/MAP1LC3A/BECN1	17
GO:0071383	GO:0071383	cellular response to steroid hormone stimulus	17/251	206/18866	2.46e-09	9.18e-08	4.78e-08	TP63/SIRT1/REST/FOXO3/EDN1/ADCYAP1/ARNTL/EIF4EBP1/FOXA1/PPARGC1B/SKP2/SFRP1/ZBTB7A/NR1D1/EIF4E/DNMT3B/ARID1A	17
GO:0014706	GO:0014706	striated muscle tissue development	23/251	389/18866	2.58e-09	9.53e-08	4.97e-08	GJA1/LMNA/TGFBR2/AGT/EDN1/IGF1/ZMPSTE24/CDC42/SIRT6/WNT3A/ARNTL/NOTCH1/GATA4/ATF3/RB1/TBX2/LEMD2/FOS/NR1D2/NOX4/NOG/ARID1A/SIRT2	23
GO:0042692	GO:0042692	muscle cell differentiation	23/251	390/18866	2.71e-09	9.93e-08	5.17e-08	LMNA/SIRT1/SOD2/AGT/EDN1/IGF1/ZMPSTE24/CDC42/WNT3A/FOXO4/NOTCH1/EZH2/MORF4L2/KRAS/GATA4/NFATC1/RB1/TBX2/HES1/ASF1A/DMD/NOX4/ARID1A	23
GO:0098732	GO:0098732	macromolecule deacylation	13/251	111/18866	2.83e-09	1.03e-07	5.38e-08	TP53/SIRT1/REST/SIRT6/CCAR2/MORF4L2/MORF4L1/IFNG/SIRT7/SIRT2/SIRT3/SIRT4/SIRT5	13
GO:1903706	GO:1903706	regulation of hemopoiesis	26/251	498/18866	3.11e-09	1.13e-07	5.86e-08	ADA/NME1/NME2/PNP/JUN/HIF1A/SOD1/TGFBR2/STAT3/FOXO3/NLRP3/HSPA9/NOTCH1/PPARGC1B/LEO1/IFNG/STAT1/TNF/SFRP1/RB1/HES1/FANCA/FOS/GABPA/MYC/HOXA9	26
GO:0006109	GO:0006109	regulation of carbohydrate metabolic process	17/251	210/18866	3.3e-09	1.18e-07	6.17e-08	RGN/TP53/HIF1A/STAT3/SIRT1/IGF1/NFKB1/SLC4A1/ZMPSTE24/SIRT6/PPARGC1A/SNCA/IRS1/IFNG/ZBTB7A/POU1F1/SIRT7	17
GO:0016570	GO:0016570	histone modification	25/251	468/18866	4.02e-09	1.43e-07	7.46e-08	LMNA/TP53/SIRT1/REST/ZMPSTE24/SIRT6/EHMT1/PPARGC1A/SNCA/EZH2/ATM/PRDM13/MORF4L2/MORF4L1/LEO1/SATB1/SUV39H1/CHD5/BMI1/USP16/BRPF1/DNMT3B/SIRT7/SIRT2/SIRT3	25
GO:0031570	GO:0031570	DNA integrity checkpoint	15/251	161/18866	4.19e-09	1.48e-07	7.71e-08	TP53/BLM/FOXO4/ATR/PPP1R10/CCAR2/ATM/FBXO31/CDKN1A/CDKN1B/PML/DNA2/CNOT6L/PCNA/CDC14B	15
GO:0061138	GO:0061138	morphogenesis of a branching epithelium	16/251	187/18866	4.36e-09	1.53e-07	7.97e-08	TP63/TGFBR2/AGT/EDN1/SIRT6/CCL11/NOTCH1/FOXA1/STK4/PKD1/KRAS/TNF/PML/SFRP1/MYC/NOG	16
GO:0019827	GO:0019827	stem cell population maintenance	15/251	162/18866	4.56e-09	1.59e-07	8.27e-08	TP63/STAT3/REST/FOXO3/NOTCH1/LEO1/SFRP1/LOXL2/LIG4/HES1/MYC/EIF4E/NOG/ARID1A/ELAVL1	15
GO:0042593	GO:0042593	glucose homeostasis	18/251	245/18866	5.27e-09	1.82e-07	9.48e-08	SLC29A1/NME1/NME2/HIF1A/STAT3/SIRT1/FOXO3/POLG/SIRT6/FOXO4/PPARGC1A/GHRL/FOXA1/IRS1/GATA4/NR1D1/STK11/NOX4	18
GO:0045940	GO:0045940	positive regulation of steroid metabolic process	8/251	31/18866	5.32e-09	1.82e-07	9.5e-08	AGT/APOE/PPARGC1A/APOC1/IFNG/TNF/NR1D1/LDLRAP1	8
GO:0150076	GO:0150076	neuroinflammatory response	11/251	77/18866	5.72e-09	1.95e-07	1.01e-07	JUN/CLU/IGF1/TLR2/SNCA/GRN/ATM/IFNG/TNF/NAMPT/NR1D1	11
GO:0042063	GO:0042063	gliogenesis	20/251	307/18866	5.76e-09	1.95e-07	1.01e-07	SOD1/STAT3/CLU/TLR2/ERCC2/ADCYAP1/NOTCH1/GRN/EZH2/KRAS/IFNG/TNF/HES1/RHEB/SLC25A46/NR1D1/CXCR4/VIM/NOG/SIRT2	20
GO:0006338	GO:0006338	chromatin remodeling	17/251	218/18866	5.81e-09	1.95e-07	1.02e-07	TP63/SIRT1/CDKN2A/SIRT6/BAZ2B/FOXA1/DNMT3A/TFAM/SATB1/ZBTB7A/SUV39H1/CHD5/RB1/HELLS/MYC/ARID1A/SIRT2	17
GO:0061900	GO:0061900	glial cell activation	10/251	60/18866	6.11e-09	2.04e-07	1.06e-07	JUN/CLU/TLR2/SNCA/GRN/ATM/IFNG/TNF/NAMPT/NR1D1	10
GO:0007093	GO:0007093	mitotic cell cycle checkpoint	15/251	166/18866	6.38e-09	2.11e-07	1.1e-07	TP53/BLM/FOXO4/PPP1R10/ATM/HRAS/FBXO31/CDKN1A/CDKN1B/PML/RB1/CNOT6L/CDKN2B/PCNA/BUB1B	15
GO:0090287	GO:0090287	regulation of cellular response to growth factor stimulus	20/251	310/18866	6.8e-09	2.23e-07	1.16e-07	TP53/HIF1A/TGFBR2/SIRT1/AGT/NOTCH1/UBB/PDPK1/GATA4/SMURF2/TGFB1I1/SFRP1/ZBTB7A/HES1/STUB1/LEMD2/RUNX2/CDKN2B/STK11/NOG	20
GO:0010165	GO:0010165	response to X-ray	8/251	32/18866	7.01e-09	2.29e-07	1.19e-07	TP53/BLM/ERCC1/ATM/CDKN1A/SFRP1/LIG4/XRCC4	8
GO:0009636	GO:0009636	response to toxic substance	18/251	250/18866	7.24e-09	2.35e-07	1.22e-07	ALB/RGN/SOD1/SOD2/TLR2/EHMT1/XPA/APOE/DNMT3A/PON1/CLDN1/TNF/CDKN1A/ATF4/FOS/HBB/DNMT3B/SIRT3	18
GO:0050769	GO:0050769	positive regulation of neurogenesis	25/251	485/18866	8.23e-09	2.63e-07	1.37e-07	NME1/NME2/HIF1A/REST/AGT/TLR2/WNT3A/MME/ADCYAP1/APOE/DBN1/CXCL12/NOTCH1/GRN/EZH2/FOXA1/IFNG/TNF/FBXO31/LIG4/HES1/RHEB/CXCR4/STK11/DNMT3B	25
GO:0043254	GO:0043254	regulation of protein-containing complex assembly	24/251	449/18866	8.28e-09	2.63e-07	1.37e-07	TP53/CLU/ERCC4/CDC42/ERCC1/HSF1/ERCC2/XPA/APOE/DBN1/ERCC5/CCL11/ATR/PIEZO1/SNCA/TERF1/EIF4EBP1/ATM/IFNG/TNF/CDKN1B/RB1/STUB1/SIRT2	24
GO:0009650	GO:0009650	UV protection	6/251	13/18866	8.29e-09	2.63e-07	1.37e-07	ERCC4/ERCC1/ERCC2/XPA/ERCC5/MC1R	6
GO:0031668	GO:0031668	cellular response to extracellular stimulus	18/251	253/18866	8.73e-09	2.75e-07	1.43e-07	ALB/TP53/JUN/SIRT1/FOXO3/WRN/HNRNPA1/PPM1D/CDKN1A/ATF4/SKP2/SFRP1/ATF3/NAMPT/FOS/CDKN2B/MAP1LC3A/BECN1	18
GO:0034614	GO:0034614	cellular response to reactive oxygen species	15/251	170/18866	8.84e-09	2.77e-07	1.44e-07	RGN/JUN/SOD1/SIRT1/SOD2/FOXO3/SIGMAR1/HSF1/EZH2/PPARGC1B/TNF/FOS/PCNA/MAP1LC3A/SIRT3	15
GO:0042752	GO:0042752	regulation of circadian rhythm	13/251	122/18866	9.11e-09	2.83e-07	1.48e-07	ADA/TP53/PPARGC1A/GHRL/ARNTL/CHRNB2/EZH2/CCAR2/BHLHE40/PML/SUV39H1/NR1D1/NR1D2	13
GO:0090092	GO:0090092	regulation of transmembrane receptor protein serine/threonine kinase signaling pathway	18/251	254/18866	9.28e-09	2.87e-07	1.49e-07	TP53/TGFBR2/SIRT1/GDF11/NOTCH1/UBB/PDPK1/GATA4/SMURF2/TGFB1I1/SFRP1/ZBTB7A/HES1/STUB1/LEMD2/CDKN2B/STK11/NOG	18
GO:0051384	GO:0051384	response to glucocorticoid	14/251	147/18866	1.05e-08	3.22e-07	1.68e-07	REST/FOXO3/EDN1/ADCYAP1/EIF4EBP1/PPARGC1B/CLDN1/KRAS/TNF/CDKN1A/FOS/PCNA/EIF4E/DNMT3B	14
GO:0051961	GO:0051961	negative regulation of nervous system development	20/251	319/18866	1.1e-08	3.35e-07	1.74e-07	TP53/STAT3/REST/FOXO3/TLR2/GNRH1/WNT3A/ADCYAP1/APOE/CCL11/GDF11/NOTCH1/TNF/ID1/HES1/NR1D1/VIM/EIF4E/NOG/SIRT2	20
GO:0022612	GO:0022612	gland morphogenesis	13/251	124/18866	1.11e-08	3.35e-07	1.74e-07	TP63/TGFBR2/CDC42/WNT3A/CCL11/NOTCH1/PROP1/FOXA1/TNF/PML/SFRP1/TBX2/NOG	13
GO:0051101	GO:0051101	regulation of DNA binding	13/251	124/18866	1.11e-08	3.35e-07	1.74e-07	NME1/JUN/IGF1/ERCC4/ZMPSTE24/WNT3A/ERCC2/IFNG/ID1/ZBTB7A/RB1/HES1/SIRT2	13
GO:2001251	GO:2001251	negative regulation of chromosome organization	14/251	148/18866	1.15e-08	3.43e-07	1.78e-07	SIRT1/ERCC4/ERCC1/SNCA/HNRNPA1/TERF1/TERF2/ATM/RTEL1/TENT4B/ASF1A/BUB1B/DNMT3B/POT1	14
GO:0001763	GO:0001763	morphogenesis of a branching structure	16/251	201/18866	1.23e-08	3.64e-07	1.9e-07	TP63/TGFBR2/AGT/EDN1/SIRT6/CCL11/NOTCH1/FOXA1/STK4/PKD1/KRAS/TNF/PML/SFRP1/MYC/NOG	16
GO:0008630	GO:0008630	intrinsic apoptotic signaling pathway in response to DNA damage	12/251	103/18866	1.24e-08	3.64e-07	1.9e-07	TP63/TP53/SIRT1/CLU/TNFRSF1A/XPA/CXCL12/CCAR2/ATM/TNF/CDKN1A/PML	12
GO:0048661	GO:0048661	positive regulation of smooth muscle cell proliferation	12/251	103/18866	1.24e-08	3.64e-07	1.9e-07	GJA1/JUN/TGFBR2/AGT/EDN1/IGF1/PPARGC1A/STAT1/TNF/SKP2/NAMPT/LDLRAP1	12
GO:2001021	GO:2001021	negative regulation of response to DNA damage stimulus	11/251	83/18866	1.29e-08	3.76e-07	1.96e-07	SIRT1/CLU/ERCC4/ERCC1/HSF1/PPP1R10/CXCL12/TERF2/CCAR2/RTEL1/CGAS	11
GO:0031331	GO:0031331	positive regulation of cellular catabolic process	22/251	390/18866	1.36e-08	3.95e-07	2.06e-07	RGN/HIF1A/SIRT1/FOXO3/CLU/IGF1/SIRT6/HSF1/APOE/SNCA/KCNE2/ATM/IRS1/IFNG/TNF/STING1/STUB1/FTO/CNOT6L/CSNK1A1/STK11/SIRT2	22
GO:0000077	GO:0000077	DNA damage checkpoint	14/251	151/18866	1.48e-08	4.25e-07	2.21e-07	TP53/BLM/FOXO4/ATR/PPP1R10/CCAR2/ATM/FBXO31/CDKN1A/CDKN1B/PML/CNOT6L/PCNA/CDC14B	14
GO:0006261	GO:0006261	DNA-dependent DNA replication	14/251	151/18866	1.48e-08	4.25e-07	2.21e-07	POLG/WRN/BLM/ZMPSTE24/RECQL4/TERF1/TERF2/WRNIP1/RTEL1/DNA2/POLD1/PCNA/LIG1/DDX11	14
GO:0034390	GO:0034390	smooth muscle cell apoptotic process	8/251	35/18866	1.52e-08	4.29e-07	2.23e-07	SIRT1/SOD2/EDN1/CDKN2A/IGF1/STK4/IFNG/ATF4	8
GO:0034391	GO:0034391	regulation of smooth muscle cell apoptotic process	8/251	35/18866	1.52e-08	4.29e-07	2.23e-07	SIRT1/SOD2/EDN1/CDKN2A/IGF1/STK4/IFNG/ATF4	8
GO:0062014	GO:0062014	negative regulation of small molecule metabolic process	12/251	105/18866	1.55e-08	4.35e-07	2.26e-07	TP53/SOD1/STAT3/SIRT1/REST/NFKB1/SLC4A1/SIRT6/APOE/PPARGC1A/APOC1/SIRT4	12
GO:0010948	GO:0010948	negative regulation of cell cycle process	21/251	359/18866	1.58e-08	4.41e-07	2.3e-07	TP53/CDKN2A/BLM/EHMT1/FOXO4/PPP1R10/TERF1/EZH2/TERF2/ATM/FBXO31/CDKN1A/CDKN1B/PML/RB1/BMI1/CNOT6L/CDKN2B/PCNA/BUB1B/CDC14B	21
GO:0045637	GO:0045637	regulation of myeloid cell differentiation	18/251	263/18866	1.6e-08	4.44e-07	2.31e-07	NME1/NME2/JUN/HIF1A/STAT3/FOXO3/HSPA9/PPARGC1B/LEO1/IFNG/STAT1/TNF/SFRP1/RB1/FOS/GABPA/MYC/HOXA9	18
GO:0050768	GO:0050768	negative regulation of neurogenesis	19/251	295/18866	1.69e-08	4.66e-07	2.43e-07	TP53/STAT3/REST/FOXO3/GNRH1/WNT3A/ADCYAP1/APOE/CCL11/GDF11/NOTCH1/TNF/ID1/HES1/NR1D1/VIM/EIF4E/NOG/SIRT2	19
GO:0045834	GO:0045834	positive regulation of lipid metabolic process	14/251	153/18866	1.76e-08	4.82e-07	2.51e-07	RGN/AGT/CDC42/TNFRSF1A/APOE/PPARGC1A/APOC1/IRS1/IFNG/TNF/NR1D1/LDLRAP1/SIRT3/SIRT4	14
GO:0031647	GO:0031647	regulation of protein stability	19/251	296/18866	1.78e-08	4.87e-07	2.54e-07	LMNA/TP53/SIRT1/CLU/IGF1/SIRT6/PPARGC1A/SNCA/GRN/DDOST/STK4/CCAR2/VHL/KRAS/CDKN1A/CDKN2AIP/ID1/STUB1/NR1D1	19
GO:0062013	GO:0062013	positive regulation of small molecule metabolic process	14/251	154/18866	1.91e-08	5.18e-07	2.7e-07	RGN/HIF1A/STAT3/SIRT1/IGF1/NFKB1/PPARGC1A/SNCA/IRS1/IFNG/TNF/NR1D1/POU1F1/LDLRAP1	14
GO:0048754	GO:0048754	branching morphogenesis of an epithelial tube	14/251	155/18866	2.07e-08	5.6e-07	2.92e-07	TGFBR2/AGT/EDN1/SIRT6/CCL11/NOTCH1/FOXA1/STK4/PKD1/KRAS/TNF/PML/MYC/NOG	14
GO:0048146	GO:0048146	positive regulation of fibroblast proliferation	9/251	51/18866	2.12e-08	5.68e-07	2.96e-07	JUN/AGT/IGF1/SIRT6/CDKN1A/PML/LIG4/BMI1/MYC	9
GO:0032508	GO:0032508	DNA duplex unwinding	12/251	108/18866	2.13e-08	5.69e-07	2.96e-07	WRN/BLM/ERCC2/XPA/RECQL4/UBB/WRNIP1/RTEL1/CHD5/DNA2/DDX11/POT1	12
GO:0019218	GO:0019218	regulation of steroid metabolic process	13/251	131/18866	2.17e-08	5.75e-07	3e-07	SOD1/SIRT1/REST/AGT/NFKB1/APOE/PPARGC1A/APOC1/IFNG/TNF/STUB1/NR1D1/LDLRAP1	13
GO:0034401	GO:0034401	chromatin organization involved in regulation of transcription	14/251	156/18866	2.25e-08	5.94e-07	3.1e-07	SIRT1/CDKN2A/SIRT6/EZH2/PPM1D/DNMT3A/MORF4L2/MORF4L1/SUV39H1/BMI1/HELLS/ASF1A/ARID1A/SIRT2	14
GO:0006282	GO:0006282	regulation of DNA repair	13/251	132/18866	2.37e-08	6.23e-07	3.25e-07	SIRT1/SIRT6/HSF1/FOXM1/TERF2/WRNIP1/PML/RTEL1/CGAS/PCNA/DDX11/SIRT7/POT1	13
GO:0006296	GO:0006296	nucleotide-excision repair, DNA incision, 5'-to lesion	8/251	37/18866	2.43e-08	6.3e-07	3.28e-07	ERCC4/ERCC1/ERCC2/XPA/ERCC5/UBB/POLD1/PCNA	8
GO:1904358	GO:1904358	positive regulation of telomere maintenance via telomere lengthening	8/251	37/18866	2.43e-08	6.3e-07	3.28e-07	ATR/HNRNPA1/HNRNPA2B1/ATM/MAPKAPK5/DKC1/RTEL1/POT1	8
GO:2000573	GO:2000573	positive regulation of DNA biosynthetic process	10/251	69/18866	2.48e-08	6.4e-07	3.34e-07	ATR/HNRNPA1/HNRNPA2B1/ATM/MAPKAPK5/DKC1/PCNA/MYC/NOX4/POT1	10
GO:0090101	GO:0090101	negative regulation of transmembrane receptor protein serine/threonine kinase signaling pathway	13/251	133/18866	2.6e-08	6.68e-07	3.48e-07	TP53/TGFBR2/SIRT1/NOTCH1/UBB/PDPK1/SMURF2/TGFB1I1/SFRP1/ZBTB7A/STUB1/LEMD2/NOG	13
GO:0006289	GO:0006289	nucleotide-excision repair	12/251	110/18866	2.63e-08	6.71e-07	3.49e-07	TP53/SIRT1/ERCC4/ERCC1/ERCC2/XPA/ERCC5/UBB/LIG4/POLD1/PCNA/LIG1	12
GO:0045862	GO:0045862	positive regulation of proteolysis	21/251	370/18866	2.66e-08	6.75e-07	3.52e-07	RGN/STAT3/SIRT1/REST/CLU/SIRT6/HSF1/WNT3A/APOE/NLRP3/SNCA/GRN/KCNE2/NLRP1/IFNG/TNF/PML/STUB1/CSNK1A1/MYC/SIRT2	21
GO:0032210	GO:0032210	regulation of telomere maintenance via telomerase	9/251	53/18866	3.01e-08	7.6e-07	3.96e-07	ATR/HNRNPA1/TERF1/TERF2/ATM/MAPKAPK5/DKC1/TENT4B/POT1	9
GO:0070542	GO:0070542	response to fatty acid	11/251	90/18866	3.06e-08	7.67e-07	3.99e-07	NME1/NME2/FOXO3/EDN1/TLR2/GNRH1/PPARGC1A/IRS1/PON1/CLDN1/SFRP1	11
GO:0001933	GO:0001933	negative regulation of protein phosphorylation	23/251	444/18866	3.07e-08	7.67e-07	3.99e-07	RGN/JUN/SIRT1/AGT/CDKN2A/APOE/PPARGC1A/FOXM1/SNCA/PDPK1/IFNG/CDKN1A/CDKN1B/SFRP1/ATF3/RB1/LEMD2/DMD/CDKN2B/MYC/NOG/SIRT2/SIRT3	23
GO:0048565	GO:0048565	digestive tract development	13/251	135/18866	3.11e-08	7.74e-07	4.03e-07	ADA/TP63/HIF1A/TGFBR2/NOTCH1/PKD1/TNF/CDKN1A/GATA4/SFRP1/RB1/TBX2/HES1	13
GO:0006275	GO:0006275	regulation of DNA replication	12/251	112/18866	3.22e-08	7.97e-07	4.15e-07	TP53/JUN/BLM/ZMPSTE24/CDC42/ATR/TERF1/TERF2/WRNIP1/HRAS/DNA2/PCNA	12
GO:0010721	GO:0010721	negative regulation of cell development	20/251	343/18866	3.7e-08	9.11e-07	4.75e-07	TP53/STAT3/REST/FOXO3/IGF1/GNRH1/WNT3A/ADCYAP1/APOE/CCL11/GDF11/NOTCH1/TNF/ID1/HES1/NR1D1/VIM/EIF4E/NOG/SIRT2	20
GO:0033683	GO:0033683	nucleotide-excision repair, DNA incision	8/251	39/18866	3.78e-08	9.26e-07	4.82e-07	ERCC4/ERCC1/ERCC2/XPA/ERCC5/UBB/POLD1/PCNA	8
GO:1900407	GO:1900407	regulation of cellular response to oxidative stress	11/251	92/18866	3.86e-08	9.4e-07	4.9e-07	RGN/HIF1A/SOD1/SIRT1/SOD2/REST/FOXO3/TNF/ATF4/GATA4/SIRT3	11
GO:0009267	GO:0009267	cellular response to starvation	14/251	163/18866	3.94e-08	9.53e-07	4.97e-07	ALB/TP53/JUN/SIRT1/FOXO3/WRN/HNRNPA1/PPM1D/CDKN1A/ATF4/SFRP1/ATF3/MAP1LC3A/BECN1	14
GO:0048568	GO:0048568	embryonic organ development	23/251	451/18866	4.09e-08	9.84e-07	5.13e-07	ADA/TP53/HIF1A/SOD1/TGFBR2/EDN1/ERCC1/HSF1/WNT3A/ERCC2/NOTCH1/EFEMP1/STK4/PKD1/TNF/ATF4/GATA4/TBX2/HES1/RUNX2/HOXA9/NOG/ARID1A	23
GO:0016049	GO:0016049	cell growth	24/251	490/18866	4.39e-08	1.05e-06	5.48e-07	GJA1/TP53/TGFBR2/SIRT1/AGT/EDN1/CDKN2A/IGF1/CDC42/SIRT6/WNT3A/APOE/DBN1/CXCL12/CCAR2/CDKN1A/GATA4/CDKN1B/PML/SFRP1/CDKN2AIP/RB1/CXCR4/STK11	24
GO:0006284	GO:0006284	base-excision repair	8/251	40/18866	4.67e-08	1.11e-06	5.77e-07	POLG/WRN/SIRT6/XPA/DNA2/POLD1/PCNA/LIG1	8
GO:0002064	GO:0002064	epithelial cell development	16/251	221/18866	4.69e-08	1.11e-06	5.77e-07	TP63/HIF1A/SOD1/TNFRSF1A/ARNTL/NOTCH1/FOXA1/PDPK1/CLDN1/TNF/CDKN1A/ATF4/ID1/RHEB/CXCR4/VIM	16
GO:0031669	GO:0031669	cellular response to nutrient levels	16/251	221/18866	4.69e-08	1.11e-06	5.77e-07	ALB/TP53/JUN/SIRT1/FOXO3/WRN/HNRNPA1/PPM1D/CDKN1A/ATF4/SFRP1/ATF3/NAMPT/CDKN2B/MAP1LC3A/BECN1	16
GO:0001889	GO:0001889	liver development	13/251	141/18866	5.24e-08	1.23e-06	6.41e-07	ADA/RGN/JUN/ZMPSTE24/WNT3A/NOTCH1/EZH2/PKD1/CLDN1/HRAS/KRAS/HES1/PCNA	13
GO:0008340	GO:0008340	determination of adult lifespan	6/251	17/18866	5.72e-08	1.34e-06	6.96e-07	TP53/ZMPSTE24/COQ7/ATM/CGAS/POU1F1	6
GO:0000082	GO:0000082	G1/S transition of mitotic cell cycle	18/251	287/18866	6.09e-08	1.42e-06	7.38e-07	TP53/CDKN2A/EZH2/EIF4EBP1/BACH1/ATM/PKD1/FBXO31/CDKN1A/CDKN1B/SKP2/PML/RB1/CNOT6L/CDKN2B/PCNA/MYC/EIF4E	18
GO:0045598	GO:0045598	regulation of fat cell differentiation	13/251	143/18866	6.2e-08	1.43e-06	7.44e-07	SIRT1/WNT3A/ARNTL/TPH1/STK4/TNF/TGFB1I1/SFRP1/HES1/FTO/NR1D1/RUNX1T1/SIRT2	13
GO:0097549	GO:0097549	chromatin organization involved in negative regulation of transcription	13/251	143/18866	6.2e-08	1.43e-06	7.44e-07	SIRT1/CDKN2A/SIRT6/EZH2/PPM1D/DNMT3A/MORF4L2/MORF4L1/SUV39H1/BMI1/HELLS/ASF1A/SIRT2	13
GO:0044706	GO:0044706	multi-multicellular organism process	16/251	226/18866	6.41e-08	1.47e-06	7.65e-07	GJA1/MMP7/SOD1/TGFBR2/AGT/EDN1/GNRH1/HSF1/ADCYAP1/GHRL/ARNTL/KRAS/SMURF2/NAMPT/FOS/ARID1A	16
GO:0031334	GO:0031334	positive regulation of protein-containing complex assembly	17/251	257/18866	6.65e-08	1.52e-06	7.9e-07	TP53/CLU/ERCC4/ERCC1/ERCC2/XPA/ERCC5/CCL11/ATR/PIEZO1/SNCA/TERF1/ATM/IFNG/TNF/CDKN1B/STUB1	17
GO:2000241	GO:2000241	regulation of reproductive process	14/251	170/18866	6.69e-08	1.52e-06	7.91e-07	ADA/GJA1/RGN/IGF1/GNRH1/GPR3/NOTCH1/BNC1/STK4/CDKN1B/SMURF2/SFRP1/STK11/SIRT2	14
GO:0061008	GO:0061008	hepaticobiliary system development	13/251	144/18866	6.74e-08	1.52e-06	7.93e-07	ADA/RGN/JUN/ZMPSTE24/WNT3A/NOTCH1/EZH2/PKD1/CLDN1/HRAS/KRAS/HES1/PCNA	13
GO:0010656	GO:0010656	negative regulation of muscle cell apoptotic process	9/251	58/18866	6.83e-08	1.53e-06	8e-07	EDN1/IGF1/HSF1/ADCYAP1/PPP1R10/PDPK1/GATA4/SIRT4/SIRT5	9
GO:0030856	GO:0030856	regulation of epithelial cell differentiation	14/251	171/18866	7.2e-08	1.61e-06	8.39e-07	NME2/TP63/SERPINE1/TNFRSF1A/ARNTL/NOTCH1/EZH2/IFNG/STAT1/TNF/CDKN1B/ID1/HES1/RHEB	14
GO:0002065	GO:0002065	columnar/cuboidal epithelial cell differentiation	12/251	121/18866	7.68e-08	1.71e-06	8.91e-07	TP63/SERPINE1/HIF1A/SOD1/ARNTL/NOTCH1/FOXA1/PDPK1/CDKN1A/GATA4/HES1/RHEB	12
GO:1901654	GO:1901654	response to ketone	15/251	200/18866	7.83e-08	1.74e-06	9.04e-07	NME1/SIRT1/FOXO3/EDN1/TLR2/GNRH1/HSF1/EIF4EBP1/CLDN1/CDKN1A/SFRP1/FOS/PCNA/EIF4E/DNMT3B	15
GO:0019216	GO:0019216	regulation of lipid metabolic process	22/251	431/18866	8.04e-08	1.77e-06	9.23e-07	RGN/SOD1/SIRT1/REST/AGT/NFKB1/ZMPSTE24/CDC42/TNFRSF1A/APOE/PPARGC1A/APOC1/IRS1/IFNG/TNF/RB1/STUB1/NR1D1/NR1D2/LDLRAP1/SIRT3/SIRT4	22
GO:0021782	GO:0021782	glial cell development	12/251	122/18866	8.42e-08	1.85e-06	9.63e-07	SOD1/CLU/TLR2/ERCC2/GRN/KRAS/IFNG/TNF/SLC25A46/NR1D1/VIM/SIRT2	12
GO:0055123	GO:0055123	digestive system development	13/251	147/18866	8.6e-08	1.88e-06	9.79e-07	ADA/TP63/HIF1A/TGFBR2/NOTCH1/PKD1/TNF/CDKN1A/GATA4/SFRP1/RB1/TBX2/HES1	13
GO:0048738	GO:0048738	cardiac muscle tissue development	16/251	231/18866	8.68e-08	1.89e-06	9.83e-07	GJA1/LMNA/TGFBR2/AGT/EDN1/IGF1/ZMPSTE24/CDC42/SIRT6/WNT3A/NOTCH1/GATA4/TBX2/NOX4/NOG/ARID1A	16
GO:0007179	GO:0007179	transforming growth factor beta receptor signaling pathway	15/251	202/18866	8.93e-08	1.92e-06	1e-06	TP53/JUN/TGFBR2/SIRT1/UBB/PDPK1/SMURF2/PML/TGFB1I1/ID1/ZBTB7A/STUB1/FOS/CDKN2B/STK11	15
GO:0009746	GO:0009746	response to hexose	15/251	202/18866	8.93e-08	1.92e-06	1e-06	SLC29A1/GJA1/NME1/NME2/HIF1A/TGFBR2/FOXO3/POLG/PPARGC1A/GHRL/GATA4/CDKN1B/NAMPT/NR1D1/NOX4	15
GO:0010675	GO:0010675	regulation of cellular carbohydrate metabolic process	13/251	148/18866	9.32e-08	2e-06	1.04e-06	RGN/TP53/STAT3/SIRT1/IGF1/SLC4A1/ZMPSTE24/SIRT6/PPARGC1A/SNCA/IRS1/POU1F1/SIRT7	13
GO:0072530	GO:0072530	purine-containing compound transmembrane transport	5/251	10/18866	9.56e-08	2.04e-06	1.06e-06	SLC28A3/SLC29A1/SLC29A2/SLC28A1/SLC28A2	5
GO:0009743	GO:0009743	response to carbohydrate	16/251	233/18866	9.77e-08	2.07e-06	1.08e-06	SLC29A1/GJA1/NME1/NME2/HIF1A/TGFBR2/FOXO3/POLG/ERCC1/PPARGC1A/GHRL/GATA4/CDKN1B/NAMPT/NR1D1/NOX4	16
GO:0048863	GO:0048863	stem cell differentiation	17/251	264/18866	9.8e-08	2.07e-06	1.08e-06	TP63/TP53/HIF1A/STAT3/REST/EDN1/WNT3A/ERCC2/FOXO4/HSPA9/NOTCH1/FOXA1/GATA4/SFRP1/TBX2/HES1/RUNX2	17
GO:0044773	GO:0044773	mitotic DNA damage checkpoint	11/251	101/18866	1.03e-07	2.16e-06	1.12e-06	TP53/BLM/FOXO4/PPP1R10/ATM/FBXO31/CDKN1A/CDKN1B/PML/CNOT6L/PCNA	11
GO:1902882	GO:1902882	regulation of response to oxidative stress	11/251	101/18866	1.03e-07	2.16e-06	1.12e-06	RGN/HIF1A/SOD1/SIRT1/SOD2/REST/FOXO3/TNF/ATF4/GATA4/SIRT3	11
GO:0010038	GO:0010038	response to metal ion	20/251	366/18866	1.07e-07	2.24e-06	1.17e-06	JUN/HIF1A/SOD1/EDN1/S100A16/GNRH1/ERCC1/HSF1/PPARGC1A/SNCA/DNMT3A/CLDN1/ATF4/CDKN1B/LOXL2/LIG4/XRCC4/FOS/PCNA/MAP1LC3A	20
GO:0035264	GO:0035264	multicellular organism growth	13/251	150/18866	1.09e-07	2.27e-06	1.18e-06	TP53/SOD1/STAT3/IGF1/ZMPSTE24/ERCC1/HSF1/ERCC2/XPA/GHRL/ATM/FTO/POU1F1	13
GO:0045444	GO:0045444	fat cell differentiation	16/251	235/18866	1.1e-07	2.28e-06	1.19e-06	SIRT1/WNT3A/LAMB3/PPARGC1A/ARNTL/TPH1/STK4/TNF/TGFB1I1/SFRP1/ZBTB7A/HES1/FTO/NR1D1/RUNX1T1/SIRT2	16
GO:0030324	GO:0030324	lung development	14/251	177/18866	1.11e-07	2.28e-06	1.19e-06	ADA/TGFBR2/CDC42/MME/NOTCH1/EIF4EBP1/FOXA1/PKD1/KRAS/TNF/ID1/HES1/EIF4E/NOG	14
GO:2000134	GO:2000134	negative regulation of G1/S transition of mitotic cell cycle	12/251	126/18866	1.2e-07	2.47e-06	1.29e-06	TP53/CDKN2A/EZH2/ATM/FBXO31/CDKN1A/CDKN1B/PML/RB1/CNOT6L/CDKN2B/PCNA	12
GO:0034284	GO:0034284	response to monosaccharide	15/251	207/18866	1.23e-07	2.51e-06	1.31e-06	SLC29A1/GJA1/NME1/NME2/HIF1A/TGFBR2/FOXO3/POLG/PPARGC1A/GHRL/GATA4/CDKN1B/NAMPT/NR1D1/NOX4	15
GO:1901342	GO:1901342	regulation of vasculature development	22/251	444/18866	1.35e-07	2.74e-06	1.43e-06	SERPINE1/HIF1A/TGFBR2/STAT3/SIRT1/SOD2/AGT/SIRT6/FOXO4/CCL11/GHRL/NOTCH1/GRN/PDPK1/STAT1/TNF/GATA4/PML/SFRP1/ID1/NFATC1/CXCR4	22
GO:0051091	GO:0051091	positive regulation of DNA-binding transcription factor activity	17/251	270/18866	1.35e-07	2.74e-06	1.43e-06	STAT3/AGT/EDN1/CLU/NFKB1/TLR2/WNT3A/MYD88/PPARGC1A/NLRP3/UBB/FOXA1/PPARGC1B/KRAS/TNF/ZBTB7A/STING1	17
GO:1903409	GO:1903409	reactive oxygen species biosynthetic process	12/251	128/18866	1.43e-07	2.89e-06	1.51e-06	RGN/SOD1/STAT3/FOXO3/AGT/EDN1/CLU/SNCA/IFNG/TNF/HBB/NOX4	12
GO:0030323	GO:0030323	respiratory tube development	14/251	181/18866	1.46e-07	2.94e-06	1.53e-06	ADA/TGFBR2/CDC42/MME/NOTCH1/EIF4EBP1/FOXA1/PKD1/KRAS/TNF/ID1/HES1/EIF4E/NOG	14
GO:0048708	GO:0048708	astrocyte differentiation	10/251	83/18866	1.51e-07	3.01e-06	1.57e-06	STAT3/NOTCH1/GRN/KRAS/IFNG/TNF/HES1/NR1D1/VIM/NOG	10
GO:0043434	GO:0043434	response to peptide hormone	22/251	447/18866	1.51e-07	3.01e-06	1.57e-06	GJA1/NME2/STAT3/SIRT1/FOXO3/AGT/EDN1/NFKB1/KL/TLR2/GNRH1/HSF1/FOXO4/GHRL/CXCL12/RPE65/EIF4EBP1/PDPK1/IRS1/CPEB1/STAT1/CDKN1B	22
GO:0090288	GO:0090288	negative regulation of cellular response to growth factor stimulus	14/251	182/18866	1.57e-07	3.11e-06	1.62e-06	TP53/TGFBR2/SIRT1/AGT/NOTCH1/UBB/PDPK1/SMURF2/TGFB1I1/SFRP1/ZBTB7A/STUB1/LEMD2/NOG	14
GO:0045930	GO:0045930	negative regulation of mitotic cell cycle	19/251	341/18866	1.67e-07	3.29e-06	1.72e-06	TP53/CDKN2A/BLM/FOXO4/PPP1R10/EZH2/ATM/HRAS/TNF/FBXO31/CDKN1A/CDKN1B/PML/RB1/CNOT6L/CDKN2B/PCNA/BUB1B/CDC14B	19
GO:0045913	GO:0045913	positive regulation of carbohydrate metabolic process	10/251	84/18866	1.69e-07	3.33e-06	1.73e-06	RGN/HIF1A/SIRT1/IGF1/NFKB1/PPARGC1A/SNCA/IRS1/IFNG/POU1F1	10
GO:1900409	GO:1900409	positive regulation of cellular response to oxidative stress	6/251	20/18866	1.73e-07	3.38e-06	1.76e-06	RGN/SOD1/REST/FOXO3/TNF/SIRT3	6
GO:2000774	GO:2000774	positive regulation of cellular senescence	6/251	20/18866	1.73e-07	3.38e-06	1.76e-06	SIRT1/CDKN2A/KRAS/CGAS/EEF1E1/YPEL3	6
GO:0120163	GO:0120163	negative regulation of cold-induced thermogenesis	8/251	47/18866	1.76e-07	3.42e-06	1.78e-06	ARNTL/NOTCH1/ATF4/ID1/RB1/RHEB/NR1D1/STK11	8
GO:0044843	GO:0044843	cell cycle G1/S phase transition	18/251	310/18866	1.94e-07	3.75e-06	1.95e-06	TP53/CDKN2A/EZH2/EIF4EBP1/BACH1/ATM/PKD1/FBXO31/CDKN1A/CDKN1B/SKP2/PML/RB1/CNOT6L/CDKN2B/PCNA/MYC/EIF4E	18
GO:0071902	GO:0071902	positive regulation of protein serine/threonine kinase activity	19/251	345/18866	2e-07	3.84e-06	2e-06	SOD1/SIRT1/AGT/EDN1/IGF1/GHRL/SNCA/UBB/EZH2/STK4/PKD1/HRAS/KRAS/IFNG/TNF/MAPKAPK5/CDKN1B/CXCR4/NOX4	19
GO:0035051	GO:0035051	cardiocyte differentiation	13/251	158/18866	2.01e-07	3.84e-06	2e-06	LMNA/REST/AGT/EDN1/IGF1/ZMPSTE24/WNT3A/NOTCH1/GATA4/TBX2/HES1/NOX4/ARID1A	13
GO:1902807	GO:1902807	negative regulation of cell cycle G1/S phase transition	12/251	132/18866	2.01e-07	3.84e-06	2e-06	TP53/CDKN2A/EZH2/ATM/FBXO31/CDKN1A/CDKN1B/PML/RB1/CNOT6L/CDKN2B/PCNA	12
GO:0044774	GO:0044774	mitotic DNA integrity checkpoint	11/251	108/18866	2.06e-07	3.91e-06	2.04e-06	TP53/BLM/FOXO4/PPP1R10/ATM/FBXO31/CDKN1A/CDKN1B/PML/CNOT6L/PCNA	11
GO:0032922	GO:0032922	circadian regulation of gene expression	9/251	66/18866	2.16e-07	4.1e-06	2.14e-06	SIRT1/PPARGC1A/ARNTL/BHLHE40/ATF4/PML/ID1/NAMPT/NR1D1	9
GO:0043618	GO:0043618	regulation of transcription from RNA polymerase II promoter in response to stress	11/251	109/18866	2.26e-07	4.25e-06	2.21e-06	TP53/JUN/HIF1A/HSF1/NOTCH1/UBB/BACH1/VHL/ATF4/ATF3/SIRT2	11
GO:0001558	GO:0001558	regulation of cell growth	21/251	420/18866	2.26e-07	4.25e-06	2.21e-06	GJA1/TP53/SIRT1/AGT/EDN1/CDKN2A/IGF1/CDC42/WNT3A/APOE/DBN1/CXCL12/CCAR2/CDKN1A/CDKN1B/PML/SFRP1/CDKN2AIP/RB1/CXCR4/STK11	21
GO:1904705	GO:1904705	regulation of vascular associated smooth muscle cell proliferation	10/251	87/18866	2.37e-07	4.41e-06	2.3e-06	GJA1/JUN/SOD2/AGT/EDN1/IGF1/TNF/CDKN1A/CDKN1B/LDLRAP1	10
GO:1990874	GO:1990874	vascular associated smooth muscle cell proliferation	10/251	87/18866	2.37e-07	4.41e-06	2.3e-06	GJA1/JUN/SOD2/AGT/EDN1/IGF1/TNF/CDKN1A/CDKN1B/LDLRAP1	10
GO:2000737	GO:2000737	negative regulation of stem cell differentiation	6/251	21/18866	2.4e-07	4.45e-06	2.32e-06	STAT3/REST/WNT3A/HSPA9/NOTCH1/HES1	6
GO:0030308	GO:0030308	negative regulation of cell growth	14/251	190/18866	2.66e-07	4.92e-06	2.56e-06	GJA1/TP53/SIRT1/AGT/CDKN2A/WNT3A/CCAR2/CDKN1A/CDKN1B/PML/SFRP1/CDKN2AIP/RB1/STK11	14
GO:0035265	GO:0035265	organ growth	14/251	191/18866	2.84e-07	5.23e-06	2.72e-06	GJA1/SOD1/TGFBR2/AGT/EDN1/IGF1/ZMPSTE24/SIRT6/NOTCH1/STK4/WWC1/GATA4/TBX2/NOG	14
GO:0071241	GO:0071241	cellular response to inorganic substance	15/251	221/18866	2.88e-07	5.28e-06	2.75e-06	JUN/SOD1/EDN1/BLM/HSF1/PPARGC1A/SNCA/CLDN1/ATF4/CDKN1B/LIG4/XRCC4/FOS/DDX11/MAP1LC3A	15
GO:0072531	GO:0072531	pyrimidine-containing compound transmembrane transport	5/251	12/18866	2.94e-07	5.37e-06	2.8e-06	SLC28A3/SLC29A1/SLC29A2/SLC28A1/SLC28A2	5
GO:0007004	GO:0007004	telomere maintenance via telomerase	9/251	69/18866	3.2e-07	5.83e-06	3.04e-06	ATR/HNRNPA1/TERF1/TERF2/ATM/MAPKAPK5/DKC1/TENT4B/POT1	9
GO:0002237	GO:0002237	response to molecule of bacterial origin	19/251	356/18866	3.24e-07	5.87e-06	3.06e-06	GJA1/SERPINE1/EDN1/NFKB1/TLR2/GNRH1/HSF1/MYD88/PPARGC1A/NLRP3/SNCA/NOTCH1/CLDN1/TNF/CXCL1/NR1D1/FOS/VIM/SIRT2	19
GO:1902884	GO:1902884	positive regulation of response to oxidative stress	6/251	22/18866	3.26e-07	5.89e-06	3.07e-06	RGN/SOD1/REST/FOXO3/TNF/SIRT3	6
GO:0009895	GO:0009895	negative regulation of catabolic process	18/251	323/18866	3.55e-07	6.39e-06	3.33e-06	RGN/TP53/STAT3/SLC4A1/SIRT6/MYD88/PPARGC1A/APOC1/SNCA/CCAR2/TNF/GATA4/PML/DKC1/NAMPT/TENT4B/ELAVL1/SIRT2	18
GO:0007565	GO:0007565	female pregnancy	14/251	196/18866	3.89e-07	6.98e-06	3.64e-06	GJA1/MMP7/SOD1/TGFBR2/AGT/GNRH1/HSF1/ADCYAP1/GHRL/KRAS/SMURF2/NAMPT/FOS/ARID1A	14
GO:0043620	GO:0043620	regulation of DNA-templated transcription in response to stress	11/251	115/18866	3.91e-07	6.98e-06	3.64e-06	TP53/JUN/HIF1A/HSF1/NOTCH1/UBB/BACH1/VHL/ATF4/ATF3/SIRT2	11
GO:0035690	GO:0035690	cellular response to drug	9/251	71/18866	4.11e-07	7.31e-06	3.81e-06	NME1/TP53/REST/EDN1/HSF1/KCNE2/KCNQ1/CXCR4/MYC	9
GO:0032355	GO:0032355	response to estradiol	12/251	141/18866	4.13e-07	7.31e-06	3.81e-06	GJA1/STAT3/AGT/HSF1/PPARGC1A/EZH2/FOXA1/DNMT3A/CDKN1B/SFRP1/PCNA/DNMT3B	12
GO:0009749	GO:0009749	response to glucose	14/251	197/18866	4.14e-07	7.31e-06	3.81e-06	SLC29A1/GJA1/NME1/NME2/HIF1A/TGFBR2/FOXO3/POLG/PPARGC1A/GHRL/GATA4/CDKN1B/NR1D1/NOX4	14
GO:0001935	GO:0001935	endothelial cell proliferation	14/251	199/18866	4.68e-07	8.24e-06	4.29e-06	GJA1/JUN/HIF1A/STAT3/SIRT1/SIRT6/APOE/CCL11/GHRL/CXCL12/PDPK1/STAT1/TNF/LOXL2	14
GO:0061448	GO:0061448	connective tissue development	16/251	262/18866	4.81e-07	8.43e-06	4.39e-06	HIF1A/TGFBR2/SIRT1/EDN1/ZMPSTE24/PPARGC1A/GHRL/NOTCH1/UBB/EFEMP1/FOXA1/PKD1/LOXL2/FTO/RUNX2/NOG	16
GO:0045765	GO:0045765	regulation of angiogenesis	20/251	403/18866	4.99e-07	8.71e-06	4.54e-06	SERPINE1/HIF1A/TGFBR2/STAT3/SIRT1/AGT/SIRT6/FOXO4/CCL11/GHRL/NOTCH1/GRN/PDPK1/STAT1/TNF/GATA4/PML/SFRP1/ID1/CXCR4	20
GO:0006283	GO:0006283	transcription-coupled nucleotide-excision repair	9/251	73/18866	5.23e-07	9.11e-06	4.74e-06	ERCC4/ERCC1/ERCC2/XPA/ERCC5/UBB/POLD1/PCNA/LIG1	9
GO:0036003	GO:0036003	positive regulation of transcription from RNA polymerase II promoter in response to stress	6/251	24/18866	5.75e-07	9.97e-06	5.19e-06	TP53/HIF1A/HSF1/NOTCH1/ATF4/ATF3	6
GO:0032496	GO:0032496	response to lipopolysaccharide	18/251	334/18866	5.79e-07	1e-05	5.21e-06	GJA1/SERPINE1/EDN1/NFKB1/TLR2/GNRH1/HSF1/MYD88/PPARGC1A/NLRP3/SNCA/NOTCH1/CLDN1/TNF/CXCL1/NR1D1/FOS/VIM	18
GO:0007517	GO:0007517	muscle organ development	20/251	407/18866	5.83e-07	1e-05	5.22e-06	GJA1/TGFBR2/SIRT1/EDN1/IGF1/SIRT6/WNT3A/FOXO4/ARNTL/NOTCH1/ATF3/RB1/TBX2/LEMD2/DMD/FOS/TAGLN/NR1D2/NOG/SIRT2	20
GO:0006305	GO:0006305	DNA alkylation	9/251	74/18866	5.89e-07	1.01e-05	5.24e-06	ZMPSTE24/EHMT1/EZH2/PPM1D/DNMT3A/HELLS/FOS/MYC/DNMT3B	9
GO:0006306	GO:0006306	DNA methylation	9/251	74/18866	5.89e-07	1.01e-05	5.24e-06	ZMPSTE24/EHMT1/EZH2/PPM1D/DNMT3A/HELLS/FOS/MYC/DNMT3B	9
GO:0010661	GO:0010661	positive regulation of muscle cell apoptotic process	7/251	38/18866	6.02e-07	1.02e-05	5.32e-06	TP53/SOD2/AGT/CDKN2A/STK4/IFNG/ATF4	7
GO:0042542	GO:0042542	response to hydrogen peroxide	12/251	146/18866	6.02e-07	1.02e-05	5.32e-06	ADA/JUN/SOD1/SIRT1/FOXO3/SIGMAR1/HSF1/EZH2/STAT1/PCNA/HBB/MAP1LC3A	12
GO:0046883	GO:0046883	regulation of hormone secretion	16/251	267/18866	6.19e-07	1.05e-05	5.45e-06	GJA1/HIF1A/REST/AGT/EDN1/ADCYAP1/GHRL/ARNTL/IRS1/IFNG/TNF/SFRP1/NR1D1/CACNA1A/SIRT3/SIRT4	16
GO:0016233	GO:0016233	telomere capping	8/251	55/18866	6.23e-07	1.05e-05	5.47e-06	ERCC4/ERCC1/TERF1/TERF2/ATM/MAPKAPK5/RTEL1/POT1	8
GO:0001819	GO:0001819	positive regulation of cytokine production	21/251	447/18866	6.28e-07	1.05e-05	5.49e-06	SERPINE1/HIF1A/SOD1/STAT3/AGT/CLU/NFKB1/TLR2/WNT3A/MYD88/ADCYAP1/NLRP3/NLRP1/HRAS/IFNG/STAT1/TNF/ATF4/GATA4/STING1/CGAS	21
GO:0060541	GO:0060541	respiratory system development	14/251	204/18866	6.32e-07	1.05e-05	5.49e-06	ADA/TGFBR2/CDC42/MME/NOTCH1/EIF4EBP1/FOXA1/PKD1/KRAS/TNF/ID1/HES1/EIF4E/NOG	14
GO:1903708	GO:1903708	positive regulation of hemopoiesis	14/251	204/18866	6.32e-07	1.05e-05	5.49e-06	ADA/PNP/JUN/HIF1A/TGFBR2/STAT3/FOXO3/NLRP3/PPARGC1B/IFNG/STAT1/TNF/RB1/FOS	14
GO:0090068	GO:0090068	positive regulation of cell cycle process	17/251	302/18866	6.59e-07	1.09e-05	5.69e-06	TP53/EDN1/IGF1/CDC42/FOXO4/EZH2/ATM/CDKN1A/CDKN1B/PML/RB1/CNOT6L/PCNA/DDX11/CDC14B/BECN1/SIRT2	17
GO:0036473	GO:0036473	cell death in response to oxidative stress	10/251	97/18866	6.62e-07	1.09e-05	5.69e-06	HIF1A/SOD1/SIRT1/SOD2/REST/FOXO3/SIGMAR1/ATF4/GATA4/PML	10
GO:0120162	GO:0120162	positive regulation of cold-induced thermogenesis	10/251	97/18866	6.62e-07	1.09e-05	5.69e-06	GJA1/SIRT6/HSF1/EHMT1/ADCYAP1/GPR3/PPARGC1A/GHRL/PPARGC1B/CXCR4	10
GO:0001503	GO:0001503	ossification	20/251	412/18866	7.05e-07	1.16e-05	6.03e-06	TP63/HIF1A/REST/IGF1/KL/ZMPSTE24/WNT3A/ERCC2/NOTCH1/TPH1/PPARGC1B/RSL1D1/TNF/ATF4/SFRP1/ID1/ASF1A/RUNX2/NOG/SIRT7	20
GO:1901988	GO:1901988	negative regulation of cell cycle phase transition	16/251	270/18866	7.18e-07	1.17e-05	6.11e-06	TP53/CDKN2A/BLM/FOXO4/EZH2/ATM/FBXO31/CDKN1A/CDKN1B/PML/RB1/CNOT6L/CDKN2B/PCNA/BUB1B/CDC14B	16
GO:0010665	GO:0010665	regulation of cardiac muscle cell apoptotic process	8/251	56/18866	7.19e-07	1.17e-05	6.11e-06	TP53/AGT/HSF1/PPP1R10/PDPK1/GATA4/SIRT4/SIRT5	8
GO:0044728	GO:0044728	DNA methylation or demethylation	10/251	98/18866	7.29e-07	1.19e-05	6.17e-06	ZMPSTE24/EHMT1/EZH2/PPM1D/DNMT3A/HELLS/FTO/FOS/MYC/DNMT3B	10
GO:0006278	GO:0006278	RNA-dependent DNA biosynthetic process	9/251	76/18866	7.42e-07	1.2e-05	6.26e-06	ATR/HNRNPA1/TERF1/TERF2/ATM/MAPKAPK5/DKC1/TENT4B/POT1	9
GO:0046890	GO:0046890	regulation of lipid biosynthetic process	14/251	207/18866	7.54e-07	1.22e-05	6.34e-06	RGN/SOD1/SIRT1/REST/NFKB1/TNFRSF1A/APOE/PPARGC1A/APOC1/IFNG/TNF/NR1D1/SIRT3/SIRT4	14
GO:0010639	GO:0010639	negative regulation of organelle organization	20/251	416/18866	8.2e-07	1.32e-05	6.87e-06	LMNA/TP53/SIRT1/CLU/IGF1/ERCC4/ERCC1/PPARGC1A/SNCA/HNRNPA1/TERF1/TERF2/ATM/RTEL1/TENT4B/ASF1A/BUB1B/DNMT3B/POT1/SIRT4	20
GO:0006342	GO:0006342	chromatin silencing	9/251	77/18866	8.3e-07	1.33e-05	6.94e-06	SIRT1/SIRT6/EZH2/PPM1D/MORF4L2/MORF4L1/BMI1/ASF1A/SIRT2	9
GO:0048469	GO:0048469	cell maturation	13/251	179/18866	8.44e-07	1.35e-05	7.03e-06	HIF1A/FOXO3/ERCC2/GDF11/BNC1/FOXA1/CLN5/CDKN1A/ZBTB7A/RB1/HES1/RUNX2/SIRT2	13
GO:1902895	GO:1902895	positive regulation of pri-miRNA transcription by RNA polymerase II	7/251	40/18866	8.7e-07	1.39e-05	7.22e-06	TP53/JUN/HIF1A/STAT3/FOXO3/TNF/FOS	7
GO:0002573	GO:0002573	myeloid leukocyte differentiation	14/251	210/18866	8.96e-07	1.42e-05	7.41e-06	NME1/NME2/JUN/TGFBR2/SIRT1/TLR2/CDC42/PPARGC1B/IFNG/TNF/SFRP1/RB1/FOS/MYC	14
GO:0010662	GO:0010662	regulation of striated muscle cell apoptotic process	8/251	58/18866	9.48e-07	1.5e-05	7.81e-06	TP53/AGT/HSF1/PPP1R10/PDPK1/GATA4/SIRT4/SIRT5	8
GO:0050796	GO:0050796	regulation of insulin secretion	13/251	181/18866	9.58e-07	1.51e-05	7.85e-06	GJA1/HIF1A/REST/GHRL/ARNTL/IRS1/IFNG/TNF/SFRP1/NR1D1/CACNA1A/SIRT3/SIRT4	13
GO:1904353	GO:1904353	regulation of telomere capping	6/251	26/18866	9.62e-07	1.51e-05	7.85e-06	ERCC4/ERCC1/TERF2/ATM/MAPKAPK5/RTEL1	6
GO:0042116	GO:0042116	macrophage activation	10/251	101/18866	9.66e-07	1.51e-05	7.85e-06	JUN/CLU/TLR2/SNCA/GRN/ATM/IFNG/TNF/NAMPT/NR1D1	10
GO:0045639	GO:0045639	positive regulation of myeloid cell differentiation	10/251	101/18866	9.66e-07	1.51e-05	7.85e-06	JUN/HIF1A/STAT3/FOXO3/PPARGC1B/IFNG/STAT1/TNF/RB1/FOS	10
GO:0045814	GO:0045814	negative regulation of gene expression, epigenetic	11/251	126/18866	9.81e-07	1.53e-05	7.95e-06	SIRT1/SIRT6/EZH2/PPM1D/DNMT3A/MORF4L2/MORF4L1/BMI1/ASF1A/DNMT3B/SIRT2	11
GO:0001678	GO:0001678	cellular glucose homeostasis	12/251	153/18866	9.95e-07	1.54e-05	8.04e-06	SLC29A1/NME1/NME2/HIF1A/SIRT1/FOXO3/POLG/PPARGC1A/GHRL/GATA4/NR1D1/NOX4	12
GO:0030278	GO:0030278	regulation of ossification	14/251	212/18866	1e-06	1.55e-05	8.07e-06	TP63/HIF1A/REST/IGF1/KL/ZMPSTE24/NOTCH1/TPH1/TNF/ATF4/SFRP1/ID1/RUNX2/NOG	14
GO:0010506	GO:0010506	regulation of autophagy	18/251	347/18866	1.01e-06	1.55e-05	8.07e-06	TP53/HIF1A/STAT3/SIRT1/FOXO3/ERCC4/ZMPSTE24/XPA/CISD2/SNCA/ATM/IFNG/GATA4/NAMPT/STING1/RHEB/STK11/SIRT2	18
GO:0016575	GO:0016575	histone deacetylation	9/251	79/18866	1.04e-06	1.59e-05	8.27e-06	TP53/SIRT1/REST/SIRT6/MORF4L2/MORF4L1/SIRT7/SIRT2/SIRT3	9
GO:0071548	GO:0071548	response to dexamethasone	7/251	41/18866	1.04e-06	1.59e-05	8.27e-06	FOXO3/EDN1/EIF4EBP1/CLDN1/PCNA/EIF4E/DNMT3B	7
GO:0045165	GO:0045165	cell fate commitment	16/251	278/18866	1.06e-06	1.6e-05	8.35e-06	TP53/STAT3/CDC42/WNT3A/NOTCH1/FOXA1/LEO1/GATA4/PML/TGFB1I1/SFRP1/CHD5/TBX2/HES1/POU1F1/RUNX2	16
GO:0030073	GO:0030073	insulin secretion	14/251	213/18866	1.06e-06	1.6e-05	8.35e-06	GJA1/HIF1A/REST/ADCYAP1/GHRL/ARNTL/IRS1/IFNG/TNF/SFRP1/NR1D1/CACNA1A/SIRT3/SIRT4	14
GO:0090276	GO:0090276	regulation of peptide hormone secretion	14/251	213/18866	1.06e-06	1.6e-05	8.35e-06	GJA1/HIF1A/REST/ADCYAP1/GHRL/ARNTL/IRS1/IFNG/TNF/SFRP1/NR1D1/CACNA1A/SIRT3/SIRT4	14
GO:0017015	GO:0017015	regulation of transforming growth factor beta receptor signaling pathway	11/251	127/18866	1.06e-06	1.6e-05	8.35e-06	TP53/TGFBR2/SIRT1/UBB/PDPK1/SMURF2/TGFB1I1/ZBTB7A/STUB1/CDKN2B/STK11	11
GO:0009306	GO:0009306	protein secretion	21/251	462/18866	1.07e-06	1.61e-05	8.38e-06	GJA1/HIF1A/REST/AGT/IGF1/TLR2/ADCYAP1/APOE/GHRL/ARNTL/NLRP3/CD22/IRS1/IFNG/TNF/SFRP1/NR1D1/CACNA1A/TRAF3IP2/SIRT3/SIRT4	21
GO:0010659	GO:0010659	cardiac muscle cell apoptotic process	8/251	59/18866	1.08e-06	1.62e-05	8.43e-06	TP53/AGT/HSF1/PPP1R10/PDPK1/GATA4/SIRT4/SIRT5	8
GO:0043525	GO:0043525	positive regulation of neuron apoptotic process	8/251	59/18866	1.08e-06	1.62e-05	8.43e-06	TP53/JUN/FOXO3/CDC42/GRN/ATM/TNF/ATF4	8
GO:2001235	GO:2001235	positive regulation of apoptotic signaling pathway	13/251	183/18866	1.08e-06	1.62e-05	8.43e-06	TP63/TP53/SOD1/SIRT1/AGT/UBB/STK4/TNF/PML/SFRP1/PPP3R1/ATF3/BECN1	13
GO:0035592	GO:0035592	establishment of protein localization to extracellular region	21/251	463/18866	1.11e-06	1.64e-05	8.56e-06	GJA1/HIF1A/REST/AGT/IGF1/TLR2/ADCYAP1/APOE/GHRL/ARNTL/NLRP3/CD22/IRS1/IFNG/TNF/SFRP1/NR1D1/CACNA1A/TRAF3IP2/SIRT3/SIRT4	21
GO:0014013	GO:0014013	regulation of gliogenesis	11/251	128/18866	1.15e-06	1.7e-05	8.86e-06	TLR2/ADCYAP1/NOTCH1/EZH2/TNF/HES1/RHEB/NR1D1/CXCR4/NOG/SIRT2	11
GO:0001936	GO:0001936	regulation of endothelial cell proliferation	13/251	184/18866	1.15e-06	1.7e-05	8.88e-06	GJA1/JUN/HIF1A/STAT3/SIRT1/SIRT6/APOE/CCL11/GHRL/CXCL12/PDPK1/STAT1/TNF	13
GO:0001890	GO:0001890	placenta development	12/251	156/18866	1.22e-06	1.78e-05	9.29e-06	ADA/GJA1/HIF1A/SOD1/HSF1/MME/GHRL/STK4/PKD1/CDKN1B/HES1/ARID1A	12
GO:1901861	GO:1901861	regulation of muscle tissue development	12/251	156/18866	1.22e-06	1.78e-05	9.29e-06	GJA1/TGFBR2/EDN1/IGF1/WNT3A/PPARGC1A/ARNTL/NOTCH1/TBX2/NR1D2/NOG/SIRT2	12
GO:0032201	GO:0032201	telomere maintenance via semi-conservative replication	6/251	27/18866	1.22e-06	1.78e-05	9.29e-06	TERF1/TERF2/RTEL1/DNA2/POLD1/PCNA	6
GO:1904357	GO:1904357	negative regulation of telomere maintenance via telomere lengthening	6/251	27/18866	1.22e-06	1.78e-05	9.29e-06	ERCC4/HNRNPA1/TERF1/TERF2/TENT4B/POT1	6
GO:2000045	GO:2000045	regulation of G1/S transition of mitotic cell cycle	13/251	185/18866	1.23e-06	1.78e-05	9.29e-06	TP53/CDKN2A/EZH2/ATM/PKD1/FBXO31/CDKN1A/CDKN1B/PML/RB1/CNOT6L/CDKN2B/PCNA	13
GO:0033260	GO:0033260	nuclear DNA replication	8/251	60/18866	1.24e-06	1.79e-05	9.31e-06	ZMPSTE24/TERF1/TERF2/RTEL1/DNA2/POLD1/PCNA/LIG1	8
GO:0043388	GO:0043388	positive regulation of DNA binding	8/251	60/18866	1.24e-06	1.79e-05	9.31e-06	NME1/IGF1/WNT3A/ERCC2/IFNG/RB1/HES1/SIRT2	8
GO:1903844	GO:1903844	regulation of cellular response to transforming growth factor beta stimulus	11/251	129/18866	1.24e-06	1.79e-05	9.31e-06	TP53/TGFBR2/SIRT1/UBB/PDPK1/SMURF2/TGFB1I1/ZBTB7A/STUB1/CDKN2B/STK11	11
GO:0043414	GO:0043414	macromolecule methylation	17/251	318/18866	1.34e-06	1.93e-05	1e-05	LMNA/SIRT1/ZMPSTE24/EHMT1/EZH2/PPM1D/DNMT3A/PRDM13/SATB1/SUV39H1/CHD5/ICMT/HELLS/FOS/MYC/DNMT3B/SIRT7	17
GO:0071692	GO:0071692	protein localization to extracellular region	21/251	470/18866	1.4e-06	2.01e-05	1.05e-05	GJA1/HIF1A/REST/AGT/IGF1/TLR2/ADCYAP1/APOE/GHRL/ARNTL/NLRP3/CD22/IRS1/IFNG/TNF/SFRP1/NR1D1/CACNA1A/TRAF3IP2/SIRT3/SIRT4	21
GO:0010658	GO:0010658	striated muscle cell apoptotic process	8/251	61/18866	1.41e-06	2.01e-05	1.05e-05	TP53/AGT/HSF1/PPP1R10/PDPK1/GATA4/SIRT4/SIRT5	8
GO:1901991	GO:1901991	negative regulation of mitotic cell cycle phase transition	15/251	251/18866	1.45e-06	2.06e-05	1.07e-05	TP53/CDKN2A/BLM/FOXO4/EZH2/ATM/FBXO31/CDKN1A/CDKN1B/PML/RB1/CNOT6L/CDKN2B/PCNA/BUB1B	15
GO:0032102	GO:0032102	negative regulation of response to external stimulus	20/251	433/18866	1.52e-06	2.16e-05	1.13e-05	ADA/GJA1/SERPINE1/SOD1/EDN1/IGF1/NFKB1/WNT3A/TNFRSF1A/ADCYAP1/APOE/GHRL/NLRP3/NOTCH1/GRN/TNF/RB1/NR1D1/NR1D2/SIRT2	20
GO:1903579	GO:1903579	negative regulation of ATP metabolic process	6/251	28/18866	1.54e-06	2.18e-05	1.14e-05	TP53/STAT3/SLC4A1/SIRT6/PPARGC1A/SNCA	6
GO:0055017	GO:0055017	cardiac muscle tissue growth	10/251	107/18866	1.65e-06	2.32e-05	1.21e-05	GJA1/TGFBR2/AGT/EDN1/IGF1/SIRT6/NOTCH1/GATA4/TBX2/NOG	10
GO:1903426	GO:1903426	regulation of reactive oxygen species biosynthetic process	10/251	107/18866	1.65e-06	2.32e-05	1.21e-05	RGN/STAT3/FOXO3/AGT/EDN1/CLU/SNCA/IFNG/TNF/HBB	10
GO:0051048	GO:0051048	negative regulation of secretion	13/251	190/18866	1.65e-06	2.32e-05	1.21e-05	ADA/GJA1/REST/EDN1/TNFRSF1A/APOE/GHRL/CD22/SNCA/NOTCH1/IRS1/SFRP1/SIRT4	13
GO:0042176	GO:0042176	regulation of protein catabolic process	19/251	397/18866	1.67e-06	2.33e-05	1.21e-05	GJA1/RGN/CLU/SIRT6/APOE/ARNTL/SNCA/UBB/KCNE2/CCAR2/PKD1/IFNG/TNF/CDKN1B/SMURF2/PML/STUB1/CSNK1A1/SIRT2	19
GO:2000027	GO:2000027	regulation of animal organ morphogenesis	15/251	254/18866	1.68e-06	2.33e-05	1.22e-05	TGFBR2/AGT/EDN1/CDC42/WNT3A/NOTCH1/STAT1/TNF/SMURF2/SFRP1/TBX2/HES1/RUNX2/MYC/NOG	15
GO:0006165	GO:0006165	nucleoside diphosphate phosphorylation	11/251	133/18866	1.68e-06	2.33e-05	1.22e-05	AK1/NME1/NME2/HIF1A/STAT3/IGF1/SLC4A1/SIRT6/PPARGC1A/IFNG/ZBTB7A	11
GO:0045005	GO:0045005	DNA-dependent DNA replication maintenance of fidelity	7/251	44/18866	1.71e-06	2.37e-05	1.23e-05	WRN/BLM/RTEL1/DNA2/POLD1/PCNA/DDX11	7
GO:0071333	GO:0071333	cellular response to glucose stimulus	11/251	134/18866	1.81e-06	2.49e-05	1.3e-05	SLC29A1/NME1/NME2/HIF1A/FOXO3/POLG/PPARGC1A/GHRL/GATA4/NR1D1/NOX4	11
GO:0031571	GO:0031571	mitotic G1 DNA damage checkpoint	8/251	63/18866	1.81e-06	2.49e-05	1.3e-05	TP53/ATM/FBXO31/CDKN1A/CDKN1B/PML/CNOT6L/PCNA	8
GO:0060485	GO:0060485	mesenchyme development	16/251	290/18866	1.84e-06	2.52e-05	1.31e-05	HIF1A/TGFBR2/EDN1/WNT3A/NOTCH1/EZH2/FOXA1/STAT1/GATA4/TGFB1I1/SFRP1/LOXL2/TBX2/HES1/MYC/NOG	16
GO:1902105	GO:1902105	regulation of leukocyte differentiation	16/251	290/18866	1.84e-06	2.52e-05	1.31e-05	ADA/NME1/NME2/PNP/JUN/SOD1/TGFBR2/NLRP3/PPARGC1B/IFNG/TNF/SFRP1/RB1/FANCA/FOS/MYC	16
GO:0034502	GO:0034502	protein localization to chromosome	9/251	85/18866	1.93e-06	2.63e-05	1.37e-05	ATR/TERF1/EZH2/TERF2/ATM/DKC1/RB1/LEMD2/POT1	9
GO:2000779	GO:2000779	regulation of double-strand break repair	9/251	85/18866	1.93e-06	2.63e-05	1.37e-05	SIRT6/HSF1/FOXM1/PML/RTEL1/CGAS/DDX11/SIRT7/POT1	9
GO:0030072	GO:0030072	peptide hormone secretion	15/251	257/18866	1.94e-06	2.63e-05	1.37e-05	GJA1/HIF1A/REST/EDN1/ADCYAP1/GHRL/ARNTL/IRS1/IFNG/TNF/SFRP1/NR1D1/CACNA1A/SIRT3/SIRT4	15
GO:0046939	GO:0046939	nucleotide phosphorylation	11/251	135/18866	1.95e-06	2.63e-05	1.37e-05	AK1/NME1/NME2/HIF1A/STAT3/IGF1/SLC4A1/SIRT6/PPARGC1A/IFNG/ZBTB7A	11
GO:0071248	GO:0071248	cellular response to metal ion	13/251	193/18866	1.97e-06	2.66e-05	1.39e-05	JUN/SOD1/EDN1/HSF1/PPARGC1A/SNCA/CLDN1/ATF4/CDKN1B/LIG4/XRCC4/FOS/MAP1LC3A	13
GO:0044783	GO:0044783	G1 DNA damage checkpoint	8/251	64/18866	2.04e-06	2.74e-05	1.43e-05	TP53/ATM/FBXO31/CDKN1A/CDKN1B/PML/CNOT6L/PCNA	8
GO:0044819	GO:0044819	mitotic G1/S transition checkpoint	8/251	64/18866	2.04e-06	2.74e-05	1.43e-05	TP53/ATM/FBXO31/CDKN1A/CDKN1B/PML/CNOT6L/PCNA	8
GO:0007259	GO:0007259	receptor signaling pathway via JAK-STAT	12/251	164/18866	2.07e-06	2.78e-05	1.45e-05	STAT3/AGT/IGF1/HSF1/TNFRSF1A/NOTCH1/VHL/PKD1/IFNG/STAT1/TNF/HES1	12
GO:0071331	GO:0071331	cellular response to hexose stimulus	11/251	136/18866	2.09e-06	2.79e-05	1.45e-05	SLC29A1/NME1/NME2/HIF1A/FOXO3/POLG/PPARGC1A/GHRL/GATA4/NR1D1/NOX4	11
GO:0051051	GO:0051051	negative regulation of transport	21/251	483/18866	2.16e-06	2.88e-05	1.5e-05	ADA/GJA1/REST/EDN1/NFKB1/TLR2/SIRT6/TNFRSF1A/ADCYAP1/APOE/GHRL/CD22/APOC1/SNCA/NOTCH1/KCNE2/IRS1/TNF/ATF4/SFRP1/SIRT4	21
GO:0018205	GO:0018205	peptidyl-lysine modification	19/251	405/18866	2.23e-06	2.96e-05	1.54e-05	LMNA/SIRT1/ZMPSTE24/EHMT1/PPARGC1A/SNCA/EZH2/MORF4L2/MORF4L1/LOXL2/SUV39H1/CHD5/BRPF1/DNMT3B/SIRT7/SIRT2/SIRT3/SIRT4/SIRT5	19
GO:0071326	GO:0071326	cellular response to monosaccharide stimulus	11/251	137/18866	2.25e-06	2.98e-05	1.55e-05	SLC29A1/NME1/NME2/HIF1A/FOXO3/POLG/PPARGC1A/GHRL/GATA4/NR1D1/NOX4	11
GO:0044786	GO:0044786	cell cycle DNA replication	8/251	65/18866	2.3e-06	3.04e-05	1.58e-05	ZMPSTE24/TERF1/TERF2/RTEL1/DNA2/POLD1/PCNA/LIG1	8
GO:0050728	GO:0050728	negative regulation of inflammatory response	13/251	196/18866	2.34e-06	3.08e-05	1.6e-05	ADA/SOD1/IGF1/NFKB1/TNFRSF1A/ADCYAP1/APOE/GHRL/NLRP3/GRN/RB1/NR1D1/NR1D2	13
GO:0030512	GO:0030512	negative regulation of transforming growth factor beta receptor signaling pathway	9/251	87/18866	2.35e-06	3.08e-05	1.61e-05	TP53/TGFBR2/SIRT1/UBB/PDPK1/SMURF2/TGFB1I1/ZBTB7A/STUB1	9
GO:1903531	GO:1903531	negative regulation of secretion by cell	12/251	166/18866	2.36e-06	3.08e-05	1.61e-05	GJA1/REST/EDN1/TNFRSF1A/APOE/GHRL/CD22/SNCA/NOTCH1/IRS1/SFRP1/SIRT4	12
GO:0070198	GO:0070198	protein localization to chromosome, telomeric region	6/251	30/18866	2.37e-06	3.1e-05	1.61e-05	ATR/TERF1/TERF2/ATM/DKC1/POT1	6
GO:0051348	GO:0051348	negative regulation of transferase activity	16/251	296/18866	2.4e-06	3.12e-05	1.62e-05	RGN/TP53/SIRT1/AGT/CDKN2A/APOE/SNCA/TERF1/PDPK1/IFNG/CDKN1A/CDKN1B/SFRP1/RB1/CDKN2B/POT1	16
GO:0046889	GO:0046889	positive regulation of lipid biosynthetic process	9/251	88/18866	2.59e-06	3.35e-05	1.75e-05	RGN/TNFRSF1A/APOE/PPARGC1A/IFNG/TNF/NR1D1/SIRT3/SIRT4	9
GO:0032768	GO:0032768	regulation of monooxygenase activity	8/251	66/18866	2.59e-06	3.35e-05	1.75e-05	HIF1A/NFKB1/APOE/SNCA/TERF2/KRAS/IFNG/TNF	8
GO:0035722	GO:0035722	interleukin-12-mediated signaling pathway	7/251	47/18866	2.71e-06	3.5e-05	1.82e-05	SOD1/SOD2/CDC42/HNRNPA2B1/HSPA9/IFNG/LMNB1	7
GO:0001649	GO:0001649	osteoblast differentiation	14/251	231/18866	2.77e-06	3.56e-05	1.86e-05	TP63/REST/IGF1/WNT3A/NOTCH1/RSL1D1/TNF/ATF4/SFRP1/ID1/ASF1A/RUNX2/NOG/SIRT7	14
GO:0030522	GO:0030522	intracellular receptor signaling pathway	15/251	265/18866	2.83e-06	3.64e-05	1.9e-05	TP63/STAT3/SIRT1/ARNTL/UBB/EZH2/FOXA1/PPARGC1B/SKP2/PML/SFRP1/ZBTB7A/NR1D1/NR1D2/ARID1A	15
GO:1903845	GO:1903845	negative regulation of cellular response to transforming growth factor beta stimulus	9/251	89/18866	2.85e-06	3.65e-05	1.9e-05	TP53/TGFBR2/SIRT1/UBB/PDPK1/SMURF2/TGFB1I1/ZBTB7A/STUB1	9
GO:0032770	GO:0032770	positive regulation of monooxygenase activity	6/251	31/18866	2.91e-06	3.72e-05	1.94e-05	HIF1A/APOE/TERF2/KRAS/IFNG/TNF	6
GO:0035994	GO:0035994	response to muscle stretch	5/251	18/18866	2.98e-06	3.78e-05	1.97e-05	JUN/EDN1/NFKB1/DMD/FOS	5
GO:0070200	GO:0070200	establishment of protein localization to telomere	5/251	18/18866	2.98e-06	3.78e-05	1.97e-05	ATR/TERF1/ATM/DKC1/POT1	5
GO:0009266	GO:0009266	response to temperature stimulus	14/251	233/18866	3.06e-06	3.88e-05	2.02e-05	SOD1/SIRT1/IGF1/HSF1/ATR/PPARGC1A/CXCL12/CCAR2/ATM/CDKN1A/TGFB1I1/STUB1/CXCR4/FOS	14
GO:0031099	GO:0031099	regeneration	13/251	201/18866	3.09e-06	3.91e-05	2.04e-05	RGN/JUN/TGFBR2/IGF1/CXCL12/NOTCH1/GRN/EZH2/CLDN1/CDKN1A/GATA4/CDKN1B/PCNA	13
GO:0043470	GO:0043470	regulation of carbohydrate catabolic process	9/251	90/18866	3.13e-06	3.93e-05	2.05e-05	TP53/HIF1A/STAT3/IGF1/SLC4A1/SIRT6/PPARGC1A/IFNG/ZBTB7A	9
GO:0046427	GO:0046427	positive regulation of receptor signaling pathway via JAK-STAT	9/251	90/18866	3.13e-06	3.93e-05	2.05e-05	STAT3/AGT/IGF1/HSF1/TNFRSF1A/NOTCH1/IFNG/TNF/HES1	9
GO:0051972	GO:0051972	regulation of telomerase activity	7/251	48/18866	3.14e-06	3.93e-05	2.05e-05	TP53/HNRNPA2B1/TERF1/MAPKAPK5/DKC1/MYC/POT1	7
GO:0060419	GO:0060419	heart growth	10/251	115/18866	3.19e-06	3.98e-05	2.07e-05	GJA1/TGFBR2/AGT/EDN1/IGF1/SIRT6/NOTCH1/GATA4/TBX2/NOG	10
GO:0097305	GO:0097305	response to alcohol	14/251	234/18866	3.22e-06	4.01e-05	2.09e-05	SOD1/TGFBR2/STAT3/FOXO3/GNRH1/BLM/ADCYAP1/CHRNB2/EIF4EBP1/DNMT3A/CLDN1/CDKN1A/SFRP1/FOS	14
GO:0040014	GO:0040014	regulation of multicellular organism growth	8/251	68/18866	3.26e-06	4.05e-05	2.11e-05	SOD1/STAT3/IGF1/ZMPSTE24/HSF1/GHRL/FTO/POU1F1	8
GO:0071695	GO:0071695	anatomical structure maturation	14/251	235/18866	3.38e-06	4.18e-05	2.18e-05	HIF1A/FOXO3/IGF1/ERCC2/GDF11/BNC1/FOXA1/CLN5/CDKN1A/ZBTB7A/RB1/HES1/RUNX2/SIRT2	14
GO:1904018	GO:1904018	positive regulation of vasculature development	14/251	235/18866	3.38e-06	4.18e-05	2.18e-05	SERPINE1/HIF1A/TGFBR2/STAT3/SIRT1/SOD2/SIRT6/CCL11/GHRL/NOTCH1/GRN/PDPK1/GATA4/CXCR4	14
GO:0046620	GO:0046620	regulation of organ growth	10/251	116/18866	3.45e-06	4.25e-05	2.21e-05	GJA1/SOD1/TGFBR2/EDN1/IGF1/NOTCH1/STK4/WWC1/TBX2/NOG	10
GO:0002067	GO:0002067	glandular epithelial cell differentiation	7/251	49/18866	3.62e-06	4.43e-05	2.31e-05	TP63/ARNTL/NOTCH1/FOXA1/PDPK1/HES1/RHEB	7
GO:0030850	GO:0030850	prostate gland development	7/251	49/18866	3.62e-06	4.43e-05	2.31e-05	TP63/NOTCH1/FOXA1/CDKN1B/SFRP1/STK11/NOG	7
GO:0071349	GO:0071349	cellular response to interleukin-12	7/251	49/18866	3.62e-06	4.43e-05	2.31e-05	SOD1/SOD2/CDC42/HNRNPA2B1/HSPA9/IFNG/LMNB1	7
GO:0035914	GO:0035914	skeletal muscle cell differentiation	8/251	69/18866	3.65e-06	4.45e-05	2.32e-05	WNT3A/ARNTL/NOTCH1/ATF3/RB1/LEMD2/FOS/NR1D2	8
GO:0002791	GO:0002791	regulation of peptide secretion	18/251	381/18866	3.77e-06	4.59e-05	2.39e-05	GJA1/HIF1A/REST/IGF1/TLR2/ADCYAP1/APOE/GHRL/ARNTL/CD22/IRS1/IFNG/TNF/SFRP1/NR1D1/CACNA1A/SIRT3/SIRT4	18
GO:0097696	GO:0097696	receptor signaling pathway via STAT	12/251	174/18866	3.85e-06	4.67e-05	2.43e-05	STAT3/AGT/IGF1/HSF1/TNFRSF1A/NOTCH1/VHL/PKD1/IFNG/STAT1/TNF/HES1	12
GO:0071322	GO:0071322	cellular response to carbohydrate stimulus	11/251	145/18866	3.91e-06	4.74e-05	2.47e-05	SLC29A1/NME1/NME2/HIF1A/FOXO3/POLG/PPARGC1A/GHRL/GATA4/NR1D1/NOX4	11
GO:0034393	GO:0034393	positive regulation of smooth muscle cell apoptotic process	5/251	19/18866	4e-06	4.83e-05	2.52e-05	SOD2/CDKN2A/STK4/IFNG/ATF4	5
GO:1902806	GO:1902806	regulation of cell cycle G1/S phase transition	13/251	206/18866	4.05e-06	4.88e-05	2.54e-05	TP53/CDKN2A/EZH2/ATM/PKD1/FBXO31/CDKN1A/CDKN1B/PML/RB1/CNOT6L/CDKN2B/PCNA	13
GO:1904894	GO:1904894	positive regulation of receptor signaling pathway via STAT	9/251	93/18866	4.12e-06	4.94e-05	2.58e-05	STAT3/AGT/IGF1/HSF1/TNFRSF1A/NOTCH1/IFNG/TNF/HES1	9
GO:0070671	GO:0070671	response to interleukin-12	7/251	50/18866	4.16e-06	4.98e-05	2.59e-05	SOD1/SOD2/CDC42/HNRNPA2B1/HSPA9/IFNG/LMNB1	7
GO:1904707	GO:1904707	positive regulation of vascular associated smooth muscle cell proliferation	7/251	50/18866	4.16e-06	4.98e-05	2.59e-05	GJA1/JUN/AGT/EDN1/IGF1/TNF/LDLRAP1	7
GO:0045927	GO:0045927	positive regulation of growth	15/251	274/18866	4.26e-06	5.09e-05	2.65e-05	TGFBR2/EDN1/IGF1/CDC42/HSF1/WNT3A/DBN1/GHRL/CXCL12/NOTCH1/SFRP1/CDKN2AIP/TBX2/CXCR4/POU1F1	15
GO:0046660	GO:0046660	female sex differentiation	10/251	119/18866	4.34e-06	5.16e-05	2.69e-05	TP63/SOD1/SIRT1/FOXO3/GNRH1/ADCYAP1/UBB/ATM/SFRP1/FANCA	10
GO:1901264	GO:1901264	carbohydrate derivative transport	9/251	94/18866	4.5e-06	5.34e-05	2.78e-05	ADA/SLC28A3/SLC29A1/SLC29A2/SLC29A3/SLC29A4/SLC28A1/SLC28A2/GJA1	9
GO:0006304	GO:0006304	DNA modification	10/251	120/18866	4.68e-06	5.54e-05	2.88e-05	ZMPSTE24/EHMT1/EZH2/PPM1D/DNMT3A/HELLS/FTO/FOS/MYC/DNMT3B	10
GO:0040029	GO:0040029	regulation of gene expression, epigenetic	13/251	209/18866	4.75e-06	5.6e-05	2.92e-05	SIRT1/SIRT6/EZH2/PPM1D/DNMT3A/KCNQ1/MORF4L2/MORF4L1/BMI1/ASF1A/DNMT3B/ARID1A/SIRT2	13
GO:1902893	GO:1902893	regulation of pri-miRNA transcription by RNA polymerase II	7/251	51/18866	4.77e-06	5.6e-05	2.92e-05	TP53/JUN/HIF1A/STAT3/FOXO3/TNF/FOS	7
GO:0003012	GO:0003012	muscle system process	20/251	467/18866	4.77e-06	5.6e-05	2.92e-05	ADA/GJA1/LMNA/SOD1/FOXO3/AGT/EDN1/IGF1/TNFRSF1A/PPARGC1A/GHRL/CHRNB2/NOTCH1/EZH2/KCNE2/KCNQ1/GATA4/DMD/CXCR4/VIM	20
GO:0034504	GO:0034504	protein localization to nucleus	15/251	277/18866	4.87e-06	5.7e-05	2.97e-05	LMNA/TP53/STAT3/AGT/WRN/XPA/ARNTL/PPP1R10/IFNG/CDKN1A/PML/DKC1/ZBTB7A/STK11/ELAVL1	15
GO:0043524	GO:0043524	negative regulation of neuron apoptotic process	11/251	149/18866	5.09e-06	5.95e-05	3.1e-05	JUN/HIF1A/SOD1/SOD2/APOE/PPARGC1A/GRN/PDPK1/HRAS/KRAS/LIG4	11
GO:0046879	GO:0046879	hormone secretion	16/251	314/18866	5.1e-06	5.95e-05	3.1e-05	GJA1/HIF1A/REST/AGT/EDN1/ADCYAP1/GHRL/ARNTL/IRS1/IFNG/TNF/SFRP1/NR1D1/CACNA1A/SIRT3/SIRT4	16
GO:0032212	GO:0032212	positive regulation of telomere maintenance via telomerase	6/251	34/18866	5.14e-06	5.96e-05	3.11e-05	ATR/HNRNPA1/ATM/MAPKAPK5/DKC1/POT1	6
GO:0043516	GO:0043516	regulation of DNA damage response, signal transduction by p53 class mediator	6/251	34/18866	5.14e-06	5.96e-05	3.11e-05	TP53/SIRT1/ZMPSTE24/ATR/ATM/EEF1E1	6
GO:0043393	GO:0043393	regulation of protein binding	13/251	211/18866	5.27e-06	6.01e-05	3.13e-05	CDC42/HSF1/WNT3A/APOE/STK4/PKD1/CDKN1A/ID1/STING1/STUB1/DDX11/NOG/LDLRAP1	13
GO:0050708	GO:0050708	regulation of protein secretion	17/251	352/18866	5.27e-06	6.01e-05	3.13e-05	GJA1/HIF1A/REST/IGF1/TLR2/APOE/GHRL/ARNTL/CD22/IRS1/IFNG/TNF/SFRP1/NR1D1/CACNA1A/SIRT3/SIRT4	17
GO:0010002	GO:0010002	cardioblast differentiation	5/251	20/18866	5.27e-06	6.01e-05	3.13e-05	REST/WNT3A/NOTCH1/GATA4/TBX2	5
GO:0032211	GO:0032211	negative regulation of telomere maintenance via telomerase	5/251	20/18866	5.27e-06	6.01e-05	3.13e-05	HNRNPA1/TERF1/TERF2/TENT4B/POT1	5
GO:0051767	GO:0051767	nitric-oxide synthase biosynthetic process	5/251	20/18866	5.27e-06	6.01e-05	3.13e-05	EDN1/TLR2/IFNG/STAT1/NAMPT	5
GO:0051769	GO:0051769	regulation of nitric-oxide synthase biosynthetic process	5/251	20/18866	5.27e-06	6.01e-05	3.13e-05	EDN1/TLR2/IFNG/STAT1/NAMPT	5
GO:0060965	GO:0060965	negative regulation of gene silencing by miRNA	5/251	20/18866	5.27e-06	6.01e-05	3.13e-05	TP53/STAT3/ZMPSTE24/TNF/ELAVL1	5
GO:0006303	GO:0006303	double-strand break repair via nonhomologous end joining	9/251	96/18866	5.36e-06	6.1e-05	3.18e-05	ERCC4/ERCC1/HSF1/ATM/LIG4/ZBTB7A/XRCC4/SIRT7/POT1	9
GO:0030900	GO:0030900	forebrain development	18/251	391/18866	5.4e-06	6.12e-05	3.19e-05	NME1/HIF1A/WNT3A/ADCYAP1/PPARGC1A/CHRNB2/CXCL12/NOTCH1/UBB/PROP1/EZH2/KRAS/CHD5/HES1/CXCR4/POU1F1/NOG/ARID1A	18
GO:0060425	GO:0060425	lung morphogenesis	7/251	52/18866	5.45e-06	6.17e-05	3.21e-05	TGFBR2/CDC42/FOXA1/KRAS/TNF/ID1/NOG	7
GO:0007548	GO:0007548	sex differentiation	15/251	280/18866	5.55e-06	6.26e-05	3.26e-05	TP63/SOD1/SIRT1/FOXO3/GNRH1/ERCC1/ADCYAP1/UBB/ATM/PKD1/GATA4/SFRP1/DHCR24/FANCA/HOXA9	15
GO:0072401	GO:0072401	signal transduction involved in DNA integrity checkpoint	8/251	73/18866	5.6e-06	6.29e-05	3.28e-05	TP53/ATM/CDKN1A/CDKN1B/PML/CNOT6L/PCNA/CDC14B	8
GO:0072422	GO:0072422	signal transduction involved in DNA damage checkpoint	8/251	73/18866	5.6e-06	6.29e-05	3.28e-05	TP53/ATM/CDKN1A/CDKN1B/PML/CNOT6L/PCNA/CDC14B	8
GO:0071216	GO:0071216	cellular response to biotic stimulus	14/251	246/18866	5.74e-06	6.43e-05	3.35e-05	SERPINE1/TP53/NFKB1/TLR2/ZMPSTE24/HSF1/MYD88/PPARGC1A/NLRP3/TNF/CXCL1/NR1D1/VIM/SIRT2	14
GO:0002761	GO:0002761	regulation of myeloid leukocyte differentiation	10/251	123/18866	5.84e-06	6.52e-05	3.4e-05	NME1/NME2/JUN/PPARGC1B/IFNG/TNF/SFRP1/RB1/FOS/MYC	10
GO:0016051	GO:0016051	carbohydrate biosynthetic process	13/251	213/18866	5.84e-06	6.52e-05	3.4e-05	RGN/SIRT1/IGF1/NFKB1/PPARGC1A/SNCA/IRS1/ATF4/ATF3/NR1D1/LALBA/POU1F1/SIRT7	13
GO:0015851	GO:0015851	nucleobase transport	4/251	10/18866	6.03e-06	6.72e-05	3.5e-05	SLC28A3/SLC29A2/SLC28A1/SLC28A2	4
GO:0006471	GO:0006471	protein ADP-ribosylation	6/251	35/18866	6.14e-06	6.8e-05	3.54e-05	SIRT6/IFNG/SIRT2/SIRT3/SIRT4/SIRT5	6
GO:0031297	GO:0031297	replication fork processing	6/251	35/18866	6.14e-06	6.8e-05	3.54e-05	WRN/BLM/RTEL1/DNA2/PCNA/DDX11	6
GO:0006006	GO:0006006	glucose metabolic process	13/251	214/18866	6.15e-06	6.8e-05	3.54e-05	RGN/TP53/SIRT1/IGF1/ZMPSTE24/PPARGC1A/GHRL/IRS1/TNF/ATF4/PDHA1/ATF3/SIRT7	13
GO:0006801	GO:0006801	superoxide metabolic process	8/251	74/18866	6.2e-06	6.8e-05	3.54e-05	RGN/SOD1/SOD2/AGT/EDN1/TNF/NOX4/SIRT3	8
GO:0072395	GO:0072395	signal transduction involved in cell cycle checkpoint	8/251	74/18866	6.2e-06	6.8e-05	3.54e-05	TP53/ATM/CDKN1A/CDKN1B/PML/CNOT6L/PCNA/CDC14B	8
GO:0045599	GO:0045599	negative regulation of fat cell differentiation	7/251	53/18866	6.21e-06	6.8e-05	3.54e-05	SIRT1/WNT3A/ARNTL/TNF/TGFB1I1/RUNX1T1/SIRT2	7
GO:0061614	GO:0061614	pri-miRNA transcription by RNA polymerase II	7/251	53/18866	6.21e-06	6.8e-05	3.54e-05	TP53/JUN/HIF1A/STAT3/FOXO3/TNF/FOS	7
GO:0048285	GO:0048285	organelle fission	20/251	476/18866	6.33e-06	6.92e-05	3.61e-05	EDN1/IGF1/ERCC4/CDC42/HSF1/GPR3/PPARGC1A/UBB/TERF1/ATM/CDKN1B/RB1/USP16/SLC25A46/FANCA/BUB1B/CDC14B/SIRT7/BECN1/SIRT2	20
GO:0050810	GO:0050810	regulation of steroid biosynthetic process	9/251	98/18866	6.36e-06	6.93e-05	3.61e-05	SOD1/SIRT1/REST/NFKB1/APOE/PPARGC1A/IFNG/TNF/NR1D1	9
GO:0016202	GO:0016202	regulation of striated muscle tissue development	11/251	153/18866	6.57e-06	7.15e-05	3.72e-05	GJA1/TGFBR2/EDN1/IGF1/WNT3A/ARNTL/NOTCH1/TBX2/NR1D2/NOG/SIRT2	11
GO:1903578	GO:1903578	regulation of ATP metabolic process	10/251	125/18866	6.75e-06	7.32e-05	3.81e-05	TP53/HIF1A/STAT3/IGF1/SLC4A1/SIRT6/PPARGC1A/SNCA/IFNG/ZBTB7A	10
GO:0006293	GO:0006293	nucleotide-excision repair, preincision complex stabilization	5/251	21/18866	6.85e-06	7.38e-05	3.85e-05	ERCC4/ERCC1/ERCC2/XPA/ERCC5	5
GO:0006295	GO:0006295	nucleotide-excision repair, DNA incision, 3'-to lesion	5/251	21/18866	6.85e-06	7.38e-05	3.85e-05	ERCC4/ERCC1/ERCC2/XPA/ERCC5	5
GO:0031100	GO:0031100	animal organ regeneration	8/251	75/18866	6.87e-06	7.38e-05	3.85e-05	RGN/TGFBR2/CXCL12/NOTCH1/EZH2/CLDN1/CDKN1A/PCNA	8
GO:0035019	GO:0035019	somatic stem cell population maintenance	8/251	75/18866	6.87e-06	7.38e-05	3.85e-05	TP63/STAT3/REST/SFRP1/LIG4/HES1/MYC/NOG	8
GO:0030857	GO:0030857	negative regulation of epithelial cell differentiation	7/251	54/18866	7.05e-06	7.56e-05	3.94e-05	TP63/NOTCH1/EZH2/IFNG/STAT1/ID1/HES1	7
GO:0009914	GO:0009914	hormone transport	16/251	323/18866	7.3e-06	7.81e-05	4.07e-05	GJA1/HIF1A/REST/AGT/EDN1/ADCYAP1/GHRL/ARNTL/IRS1/IFNG/TNF/SFRP1/NR1D1/CACNA1A/SIRT3/SIRT4	16
GO:0009132	GO:0009132	nucleoside diphosphate metabolic process	11/251	155/18866	7.44e-06	7.95e-05	4.14e-05	AK1/NME1/NME2/HIF1A/STAT3/IGF1/SLC4A1/SIRT6/PPARGC1A/IFNG/ZBTB7A	11
GO:0008585	GO:0008585	female gonad development	9/251	100/18866	7.51e-06	8e-05	4.17e-05	SOD1/SIRT1/FOXO3/GNRH1/ADCYAP1/UBB/ATM/SFRP1/FANCA	9
GO:0042110	GO:0042110	T cell activation	20/251	483/18866	7.85e-06	8.35e-05	4.35e-05	ADA/PNP/TP53/SOD1/TGFBR2/STAT3/IGF1/GNRH1/CDC42/NLRP3/DDOST/PDPK1/IFNG/LIG4/SATB1/CGAS/HES1/FANCA/RUNX2/STK11	20
GO:0002931	GO:0002931	response to ischemia	7/251	55/18866	7.99e-06	8.47e-05	4.41e-05	GJA1/TP53/REST/PPARGC1A/EIF4EBP1/STUB1/SIRT5	7
GO:0048639	GO:0048639	positive regulation of developmental growth	12/251	187/18866	8.06e-06	8.53e-05	4.44e-05	TGFBR2/EDN1/IGF1/HSF1/WNT3A/DBN1/GHRL/CXCL12/NOTCH1/TBX2/CXCR4/POU1F1	12
GO:1903201	GO:1903201	regulation of oxidative stress-induced cell death	8/251	77/18866	8.37e-06	8.84e-05	4.6e-05	HIF1A/SOD1/SIRT1/SOD2/REST/FOXO3/ATF4/GATA4	8
GO:0048634	GO:0048634	regulation of muscle organ development	11/251	157/18866	8.41e-06	8.86e-05	4.62e-05	GJA1/TGFBR2/EDN1/IGF1/WNT3A/ARNTL/NOTCH1/TBX2/NR1D2/NOG/SIRT2	11
GO:0010667	GO:0010667	negative regulation of cardiac muscle cell apoptotic process	6/251	37/18866	8.59e-06	9.01e-05	4.7e-05	HSF1/PPP1R10/PDPK1/GATA4/SIRT4/SIRT5	6
GO:0060969	GO:0060969	negative regulation of gene silencing	6/251	37/18866	8.59e-06	9.01e-05	4.7e-05	TP53/STAT3/ZMPSTE24/TNF/ASF1A/ELAVL1	6
GO:0032069	GO:0032069	regulation of nuclease activity	5/251	22/18866	8.77e-06	9.13e-05	4.76e-05	SIRT1/TERF1/TERF2/PCNA/DDX11	5
GO:0051000	GO:0051000	positive regulation of nitric-oxide synthase activity	5/251	22/18866	8.77e-06	9.13e-05	4.76e-05	HIF1A/APOE/TERF2/KRAS/TNF	5
GO:1901798	GO:1901798	positive regulation of signal transduction by p53 class mediator	5/251	22/18866	8.77e-06	9.13e-05	4.76e-05	ATR/UBB/ATM/CHD5/EEF1E1	5
GO:0006977	GO:0006977	DNA damage response, signal transduction by p53 class mediator resulting in cell cycle arrest	7/251	56/18866	9.03e-06	9.36e-05	4.88e-05	TP53/ATM/CDKN1A/CDKN1B/PML/CNOT6L/PCNA	7
GO:0048872	GO:0048872	homeostasis of number of cells	14/251	256/18866	9.05e-06	9.36e-05	4.88e-05	ADA/HIF1A/SOD1/STAT3/FOXO3/SLC4A1/ERCC2/HSPA9/NOTCH1/EZH2/KRAS/STAT1/ZBTB7A/RB1	14
GO:0090257	GO:0090257	regulation of muscle system process	14/251	256/18866	9.05e-06	9.36e-05	4.88e-05	ADA/LMNA/SOD1/FOXO3/AGT/EDN1/IGF1/TNFRSF1A/PPARGC1A/GHRL/NOTCH1/KCNQ1/GATA4/DMD	14
GO:0060525	GO:0060525	prostate glandular acinus development	4/251	11/18866	9.38e-06	9.66e-05	5.03e-05	TP63/NOTCH1/FOXA1/SFRP1	4
GO:1901033	GO:1901033	positive regulation of response to reactive oxygen species	4/251	11/18866	9.38e-06	9.66e-05	5.03e-05	RGN/FOXO3/TNF/SIRT3	4
GO:0030098	GO:0030098	lymphocyte differentiation	17/251	368/18866	9.46e-06	9.72e-05	5.06e-05	ADA/PNP/TP53/SOD1/TGFBR2/STAT3/NLRP3/ATM/IFNG/SFRP1/LIG4/SATB1/ZBTB7A/FANCA/POU1F1/RUNX2/STK11	17
GO:0051092	GO:0051092	positive regulation of NF-kappaB transcription factor activity	11/251	159/18866	9.49e-06	9.73e-05	5.07e-05	STAT3/AGT/CLU/NFKB1/TLR2/MYD88/NLRP3/UBB/KRAS/TNF/ZBTB7A	11
GO:1901990	GO:1901990	regulation of mitotic cell cycle phase transition	19/251	448/18866	9.52e-06	9.73e-05	5.07e-05	TP53/CDKN2A/BLM/ERCC2/FOXO4/EZH2/ATM/PKD1/FBXO31/CDKN1A/CDKN1B/PML/RB1/CNOT6L/CDKN2B/PCNA/BUB1B/CDC14B/SIRT2	19
GO:0001655	GO:0001655	urogenital system development	16/251	330/18866	9.54e-06	9.73e-05	5.07e-05	TP63/RGN/AGT/ZMPSTE24/MME/GDF11/NOTCH1/FOXA1/PKD1/STAT1/CDKN1B/SFRP1/HES1/MYC/STK11/NOG	16
GO:0071375	GO:0071375	cellular response to peptide hormone stimulus	16/251	330/18866	9.54e-06	9.73e-05	5.07e-05	STAT3/SIRT1/FOXO3/AGT/EDN1/NFKB1/KL/HSF1/FOXO4/GHRL/RPE65/EIF4EBP1/PDPK1/IRS1/CPEB1/STAT1	16
GO:1901617	GO:1901617	organic hydroxy compound biosynthetic process	14/251	258/18866	9.88e-06	0.000100496	5.24e-05	SOD1/SIRT1/REST/NFKB1/APOE/SNCA/TPH1/IFNG/TNF/DHCR24/MOXD1/NR1D1/MC1R/POU1F1	14
GO:0044262	GO:0044262	cellular carbohydrate metabolic process	15/251	294/18866	9.96e-06	0.000101056	5.26e-05	RGN/TP53/STAT3/SIRT1/IGF1/SLC4A1/ZMPSTE24/SIRT6/PPARGC1A/SNCA/IRS1/NR1D1/LALBA/POU1F1/SIRT7	15
GO:0071398	GO:0071398	cellular response to fatty acid	7/251	57/18866	1.02e-05	0.000102608	5.35e-05	NME1/NME2/EDN1/PPARGC1A/IRS1/CLDN1/SFRP1	7
GO:0072431	GO:0072431	signal transduction involved in mitotic G1 DNA damage checkpoint	7/251	57/18866	1.02e-05	0.000102608	5.35e-05	TP53/ATM/CDKN1A/CDKN1B/PML/CNOT6L/PCNA	7
GO:1902400	GO:1902400	intracellular signal transduction involved in G1 DNA damage checkpoint	7/251	57/18866	1.02e-05	0.000102608	5.35e-05	TP53/ATM/CDKN1A/CDKN1B/PML/CNOT6L/PCNA	7
GO:0045667	GO:0045667	regulation of osteoblast differentiation	10/251	131/18866	1.02e-05	0.000102965	5.36e-05	TP63/REST/IGF1/NOTCH1/TNF/ATF4/SFRP1/ID1/RUNX2/NOG	10
GO:0000726	GO:0000726	non-recombinational repair	9/251	104/18866	1.04e-05	0.000103877	5.41e-05	ERCC4/ERCC1/HSF1/ATM/LIG4/ZBTB7A/XRCC4/SIRT7/POT1	9
GO:0051146	GO:0051146	striated muscle cell differentiation	15/251	295/18866	1.04e-05	0.000103877	5.41e-05	LMNA/AGT/EDN1/IGF1/ZMPSTE24/WNT3A/NOTCH1/EZH2/MORF4L2/KRAS/GATA4/RB1/DMD/NOX4/ARID1A	15
GO:0032259	GO:0032259	methylation	17/251	371/18866	1.05e-05	0.000105048	5.47e-05	LMNA/SIRT1/ZMPSTE24/EHMT1/EZH2/PPM1D/DNMT3A/PRDM13/SATB1/SUV39H1/CHD5/ICMT/HELLS/FOS/MYC/DNMT3B/SIRT7	17
GO:0045732	GO:0045732	positive regulation of protein catabolic process	13/251	225/18866	1.06e-05	0.000105326	5.49e-05	GJA1/RGN/CLU/SIRT6/APOE/KCNE2/IFNG/TNF/CDKN1B/SMURF2/STUB1/CSNK1A1/SIRT2	13
GO:0006297	GO:0006297	nucleotide-excision repair, DNA gap filling	5/251	23/18866	1.11e-05	0.000109585	5.71e-05	UBB/LIG4/POLD1/PCNA/LIG1	5
GO:0060149	GO:0060149	negative regulation of posttranscriptional gene silencing	5/251	23/18866	1.11e-05	0.000109585	5.71e-05	TP53/STAT3/ZMPSTE24/TNF/ELAVL1	5
GO:0060967	GO:0060967	negative regulation of gene silencing by RNA	5/251	23/18866	1.11e-05	0.000109585	5.71e-05	TP53/STAT3/ZMPSTE24/TNF/ELAVL1	5
GO:1901522	GO:1901522	positive regulation of transcription from RNA polymerase II promoter involved in cellular response to chemical stimulus	5/251	23/18866	1.11e-05	0.000109585	5.71e-05	TP53/HIF1A/NOTCH1/ATF4/RUNX2	5
GO:0006110	GO:0006110	regulation of glycolytic process	8/251	80/18866	1.11e-05	0.000109745	5.72e-05	HIF1A/STAT3/IGF1/SLC4A1/SIRT6/PPARGC1A/IFNG/ZBTB7A	8
GO:0070828	GO:0070828	heterochromatin organization	8/251	80/18866	1.11e-05	0.000109745	5.72e-05	SIRT1/CDKN2A/SIRT6/DNMT3A/LOXL2/SUV39H1/HELLS/SIRT2	8
GO:0046545	GO:0046545	development of primary female sexual characteristics	9/251	105/18866	1.12e-05	0.000109809	5.72e-05	SOD1/SIRT1/FOXO3/GNRH1/ADCYAP1/UBB/ATM/SFRP1/FANCA	9
GO:2001022	GO:2001022	positive regulation of response to DNA damage stimulus	9/251	105/18866	1.12e-05	0.000109809	5.72e-05	SIRT1/ATR/FOXM1/CCAR2/ATM/EEF1E1/PCNA/MYC/DDX11	9
GO:0015931	GO:0015931	nucleobase-containing compound transport	14/251	261/18866	1.13e-05	0.00011024	5.74e-05	SLC28A3/SLC29A1/SLC29A2/SLC29A3/SLC29A4/SLC28A1/SLC28A2/GJA1/TGFBR2/HSF1/HNRNPA1/HNRNPA2B1/TERF2/EIF4E	14
GO:0043467	GO:0043467	regulation of generation of precursor metabolites and energy	11/251	162/18866	1.13e-05	0.000110651	5.76e-05	TP53/HIF1A/STAT3/IGF1/SLC4A1/SIRT6/PPARGC1A/SNCA/IRS1/IFNG/ZBTB7A	11
GO:0007389	GO:0007389	pattern specification process	19/251	455/18866	1.18e-05	0.000115426	6.01e-05	TP63/TP53/HIF1A/TGFBR2/EDN1/WNT3A/GDF11/NOTCH1/PROP1/FOXA1/ATM/BHLHE40/GATA4/SFRP1/BMI1/TBX2/HES1/HOXA9/NOG	19
GO:0071156	GO:0071156	regulation of cell cycle arrest	9/251	106/18866	1.21e-05	0.00011764	6.13e-05	TP53/FOXO4/FOXM1/ATM/CDKN1A/CDKN1B/PML/CNOT6L/PCNA	9
GO:0019932	GO:0019932	second-messenger-mediated signaling	19/251	456/18866	1.22e-05	0.000118402	6.17e-05	ADA/NME2/RGN/AGT/EDN1/IGF1/ZMPSTE24/ADCYAP1/APOE/GPR3/CD22/PDPK1/TNF/NFATC1/PPP3R1/CGAS/DMD/MC1R/CXCR4	19
GO:0071158	GO:0071158	positive regulation of cell cycle arrest	8/251	81/18866	1.22e-05	0.000118402	6.17e-05	TP53/FOXO4/ATM/CDKN1A/CDKN1B/PML/CNOT6L/PCNA	8
GO:0007219	GO:0007219	Notch signaling pathway	12/251	195/18866	1.23e-05	0.000118848	6.19e-05	TP63/TGFBR2/STAT3/NOTCH1/FOXA1/WWC1/STAT1/CDKN1B/ZBTB7A/TBX2/HES1/MYC	12
GO:0050731	GO:0050731	positive regulation of peptidyl-tyrosine phosphorylation	12/251	195/18866	1.23e-05	0.000118848	6.19e-05	TP53/STAT3/AGT/IGF1/HSF1/WNT3A/TNFRSF1A/GHRL/IFNG/TNF/HES1/NOX4	12
GO:0043280	GO:0043280	positive regulation of cysteine-type endopeptidase activity involved in apoptotic process	10/251	134/18866	1.25e-05	0.000120314	6.27e-05	SIRT1/REST/HSF1/WNT3A/NLRP3/SNCA/NLRP1/TNF/PML/MYC	10
GO:0071385	GO:0071385	cellular response to glucocorticoid stimulus	7/251	59/18866	1.28e-05	0.000122601	6.39e-05	REST/FOXO3/EDN1/ADCYAP1/EIF4EBP1/EIF4E/DNMT3B	7
GO:0072413	GO:0072413	signal transduction involved in mitotic cell cycle checkpoint	7/251	59/18866	1.28e-05	0.000122601	6.39e-05	TP53/ATM/CDKN1A/CDKN1B/PML/CNOT6L/PCNA	7
GO:1902402	GO:1902402	signal transduction involved in mitotic DNA damage checkpoint	7/251	59/18866	1.28e-05	0.000122601	6.39e-05	TP53/ATM/CDKN1A/CDKN1B/PML/CNOT6L/PCNA	7
GO:1902403	GO:1902403	signal transduction involved in mitotic DNA integrity checkpoint	7/251	59/18866	1.28e-05	0.000122601	6.39e-05	TP53/ATM/CDKN1A/CDKN1B/PML/CNOT6L/PCNA	7
GO:0097191	GO:0097191	extrinsic apoptotic signaling pathway	13/251	230/18866	1.34e-05	0.000127091	6.62e-05	LMNA/SERPINE1/FOXO3/AGT/IGF1/TNFRSF1A/STK4/PDPK1/IFNG/TNF/PML/SFRP1/ATF3	13
GO:0031330	GO:0031330	negative regulation of cellular catabolic process	14/251	265/18866	1.34e-05	0.000127091	6.62e-05	RGN/TP53/STAT3/MYD88/APOC1/SNCA/CCAR2/GATA4/PML/DKC1/NAMPT/TENT4B/ELAVL1/SIRT2	14
GO:1902930	GO:1902930	regulation of alcohol biosynthetic process	8/251	82/18866	1.34e-05	0.000127091	6.62e-05	SOD1/REST/NFKB1/APOE/SNCA/IFNG/TNF/POU1F1	8
GO:0010664	GO:0010664	negative regulation of striated muscle cell apoptotic process	6/251	40/18866	1.37e-05	0.000129998	6.77e-05	HSF1/PPP1R10/PDPK1/GATA4/SIRT4/SIRT5	6
GO:0009408	GO:0009408	response to heat	11/251	166/18866	1.43e-05	0.000134814	7.02e-05	SOD1/SIRT1/IGF1/HSF1/ATR/CXCL12/CCAR2/ATM/CDKN1A/TGFB1I1/STUB1	11
GO:1903428	GO:1903428	positive regulation of reactive oxygen species biosynthetic process	7/251	60/18866	1.44e-05	0.00013558	7.06e-05	FOXO3/AGT/EDN1/CLU/IFNG/TNF/HBB	7
GO:0002683	GO:0002683	negative regulation of immune system process	19/251	463/18866	1.51e-05	0.000142201	7.41e-05	ADA/NME1/NME2/GNRH1/ADCYAP1/CD22/CXCL12/HSPA9/NOTCH1/GRN/ATM/LEO1/TNF/SFRP1/HES1/NR1D1/GABPA/MYC/HOXA9	19
GO:2001234	GO:2001234	negative regulation of apoptotic signaling pathway	13/251	233/18866	1.53e-05	0.000144027	7.5e-05	LMNA/SERPINE1/HIF1A/SIRT1/SOD2/CLU/IGF1/CXCL12/CCAR2/TNF/GATA4/RB1/NOG	13
GO:0031348	GO:0031348	negative regulation of defense response	14/251	269/18866	1.58e-05	0.000147916	7.71e-05	ADA/SOD1/IGF1/NFKB1/TNFRSF1A/ADCYAP1/APOE/GHRL/NLRP3/GRN/RB1/NR1D1/NR1D2/SIRT2	14
GO:0001701	GO:0001701	in utero embryonic development	17/251	383/18866	1.59e-05	0.000147916	7.71e-05	ADA/TP53/HIF1A/TGFBR2/EDN1/IGF1/HSF1/WNT3A/ERCC2/DBN1/NOTCH1/STK4/PKD1/LIG4/HES1/GABPA/NOG	17
GO:0009755	GO:0009755	hormone-mediated signaling pathway	12/251	200/18866	1.59e-05	0.000147916	7.71e-05	TP63/SIRT1/GHRL/ARNTL/FOXA1/PPARGC1B/SKP2/SFRP1/ZBTB7A/NR1D1/NR1D2/ARID1A	12
GO:0017038	GO:0017038	protein import	12/251	200/18866	1.59e-05	0.000147916	7.71e-05	LMNA/TP53/STAT3/AGT/CLU/APOE/ARNTL/PPP1R10/IFNG/CDKN1A/PML/ELAVL1	12
GO:2000826	GO:2000826	regulation of heart morphogenesis	6/251	41/18866	1.59e-05	0.000147916	7.71e-05	TGFBR2/WNT3A/NOTCH1/TBX2/HES1/NOG	6
GO:0046209	GO:0046209	nitric oxide metabolic process	8/251	84/18866	1.6e-05	0.000148637	7.74e-05	RGN/AGT/EDN1/CLU/TLR2/IFNG/TNF/HBB	8
GO:0046888	GO:0046888	negative regulation of hormone secretion	7/251	61/18866	1.61e-05	0.000148747	7.75e-05	GJA1/REST/EDN1/GHRL/IRS1/SFRP1/SIRT4	7
GO:0010952	GO:0010952	positive regulation of peptidase activity	12/251	201/18866	1.67e-05	0.000154412	8.04e-05	STAT3/SIRT1/REST/HSF1/WNT3A/NLRP3/SNCA/GRN/NLRP1/TNF/PML/MYC	12
GO:0031349	GO:0031349	positive regulation of defense response	17/251	385/18866	1.7e-05	0.000156467	8.15e-05	GJA1/SERPINE1/STAT3/AGT/NFKB1/TLR2/TNFRSF1A/MYD88/SNCA/GRN/PDPK1/HRAS/KRAS/IFNG/TNF/STING1/CGAS	17
GO:0043401	GO:0043401	steroid hormone mediated signaling pathway	10/251	139/18866	1.72e-05	0.000158705	8.27e-05	TP63/SIRT1/ARNTL/FOXA1/PPARGC1B/SKP2/SFRP1/ZBTB7A/NR1D1/ARID1A	10
GO:0110110	GO:0110110	positive regulation of animal organ morphogenesis	8/251	85/18866	1.75e-05	0.000160628	8.37e-05	TGFBR2/AGT/EDN1/CDC42/WNT3A/NOTCH1/MYC/NOG	8
GO:0055074	GO:0055074	calcium ion homeostasis	19/251	468/18866	1.75e-05	0.000160863	8.38e-05	GJA1/RGN/AGT/EDN1/KL/ADCYAP1/APOE/CCL11/GHRL/CXCL12/SNCA/PDPK1/PKD1/ATP13A3/ATF4/PML/DMD/CXCR4/CACNA1A	19
GO:0010676	GO:0010676	positive regulation of cellular carbohydrate metabolic process	7/251	62/18866	1.79e-05	0.000163537	8.52e-05	RGN/SIRT1/IGF1/PPARGC1A/SNCA/IRS1/POU1F1	7
GO:0071384	GO:0071384	cellular response to corticosteroid stimulus	7/251	62/18866	1.79e-05	0.000163537	8.52e-05	REST/FOXO3/EDN1/ADCYAP1/EIF4EBP1/EIF4E/DNMT3B	7
GO:0000280	GO:0000280	nuclear division	18/251	428/18866	1.84e-05	0.000167605	8.73e-05	EDN1/IGF1/ERCC4/CDC42/HSF1/GPR3/UBB/TERF1/ATM/CDKN1B/RB1/USP16/FANCA/BUB1B/CDC14B/SIRT7/BECN1/SIRT2	18
GO:0051170	GO:0051170	import into nucleus	11/251	171/18866	1.88e-05	0.000171183	8.92e-05	LMNA/TP53/STAT3/AGT/ARNTL/PPP1R10/HNRNPA1/IFNG/CDKN1A/PML/ELAVL1	11
GO:1905952	GO:1905952	regulation of lipid localization	11/251	171/18866	1.88e-05	0.000171183	8.92e-05	SIRT1/AGT/EDN1/NFKB1/APOE/GHRL/APOC1/PON1/TNF/FTO/LDLRAP1	11
GO:0043247	GO:0043247	telomere maintenance in response to DNA damage	4/251	13/18866	1.99e-05	0.000180152	9.38e-05	ERCC4/ERCC1/TERF2/RTEL1	4
GO:0070914	GO:0070914	UV-damage excision repair	4/251	13/18866	1.99e-05	0.000180152	9.38e-05	SIRT1/ERCC1/XPA/MC1R	4
GO:0001938	GO:0001938	positive regulation of endothelial cell proliferation	9/251	113/18866	2.03e-05	0.00018326	9.55e-05	JUN/HIF1A/STAT3/SIRT1/SIRT6/CCL11/GHRL/CXCL12/PDPK1	9
GO:2001057	GO:2001057	reactive nitrogen species metabolic process	8/251	87/18866	2.07e-05	0.000186381	9.71e-05	RGN/AGT/EDN1/CLU/TLR2/IFNG/TNF/HBB	8
GO:0030879	GO:0030879	mammary gland development	10/251	142/18866	2.07e-05	0.000186381	9.71e-05	SLC29A1/NME1/HIF1A/TGFBR2/WNT3A/CCL11/TPH1/PML/TBX2/HOXA9	10
GO:0046425	GO:0046425	regulation of receptor signaling pathway via JAK-STAT	10/251	142/18866	2.07e-05	0.000186381	9.71e-05	STAT3/AGT/IGF1/HSF1/TNFRSF1A/NOTCH1/VHL/IFNG/TNF/HES1	10
GO:0070661	GO:0070661	leukocyte proliferation	15/251	313/18866	2.08e-05	0.000186539	9.72e-05	ADA/PNP/TP53/TGFBR2/CLU/IGF1/GNRH1/WNT3A/CD22/CHRNB2/ATM/CDKN1A/SATB1/HES1/HELLS	15
GO:0019430	GO:0019430	removal of superoxide radicals	5/251	26/18866	2.1e-05	0.000186539	9.72e-05	RGN/SOD1/SOD2/TNF/SIRT3	5
GO:0035902	GO:0035902	response to immobilization stress	5/251	26/18866	2.1e-05	0.000186539	9.72e-05	FOXO3/ERCC1/FOXO4/TPH1/FOS	5
GO:0060740	GO:0060740	prostate gland epithelium morphogenesis	5/251	26/18866	2.1e-05	0.000186539	9.72e-05	TP63/NOTCH1/FOXA1/SFRP1/NOG	5
GO:0070911	GO:0070911	global genome nucleotide-excision repair	5/251	26/18866	2.1e-05	0.000186539	9.72e-05	ERCC4/ERCC1/ERCC2/XPA/UBB	5
GO:0016571	GO:0016571	histone methylation	10/251	143/18866	2.21e-05	0.000195839	0.00010202	LMNA/SIRT1/EHMT1/EZH2/PRDM13/SATB1/SUV39H1/CHD5/DNMT3B/SIRT7	10
GO:0046686	GO:0046686	response to cadmium ion	7/251	64/18866	2.21e-05	0.000195863	0.000102033	JUN/SOD1/ERCC1/HSF1/CDKN1B/FOS/PCNA	7
GO:0006913	GO:0006913	nucleocytoplasmic transport	16/251	354/18866	2.27e-05	0.000200649	0.000104526	LMNA/TP53/STAT3/AGT/ARNTL/PPP1R10/HNRNPA1/HNRNPA2B1/HSPA9/PKD1/IFNG/CDKN1A/PML/EIF4E/ELAVL1/SIRT7	16
GO:0048640	GO:0048640	negative regulation of developmental growth	9/251	115/18866	2.33e-05	0.000205958	0.000107292	GJA1/TGFBR2/WNT3A/STK4/WWC1/CDKN1A/CDKN1B/SFRP1/NOG	9
GO:0050680	GO:0050680	negative regulation of epithelial cell proliferation	11/251	175/18866	2.34e-05	0.000205958	0.000107292	GJA1/RGN/APOE/GHRL/STAT1/TNF/CDKN1B/SFRP1/RB1/CDKN2B/STK11	11
GO:0045766	GO:0045766	positive regulation of angiogenesis	12/251	208/18866	2.35e-05	0.000206104	0.000107367	SERPINE1/HIF1A/TGFBR2/STAT3/SIRT1/SIRT6/CCL11/GHRL/GRN/PDPK1/GATA4/CXCR4	12
GO:0003002	GO:0003002	regionalization	16/251	355/18866	2.35e-05	0.000206104	0.000107367	TP63/TP53/EDN1/WNT3A/GDF11/NOTCH1/PROP1/FOXA1/ATM/BHLHE40/GATA4/SFRP1/BMI1/HES1/HOXA9/NOG	16
GO:0048645	GO:0048645	animal organ formation	7/251	65/18866	2.45e-05	0.000214608	0.000111798	TP63/TGFBR2/WNT3A/NOTCH1/HES1/LEMD2/NOG	7
GO:0030518	GO:0030518	intracellular steroid hormone receptor signaling pathway	9/251	116/18866	2.5e-05	0.000218915	0.000114041	TP63/SIRT1/ARNTL/FOXA1/PPARGC1B/SKP2/SFRP1/ZBTB7A/ARID1A	9
GO:0051169	GO:0051169	nuclear transport	16/251	357/18866	2.51e-05	0.000219432	0.000114311	LMNA/TP53/STAT3/AGT/ARNTL/PPP1R10/HNRNPA1/HNRNPA2B1/HSPA9/PKD1/IFNG/CDKN1A/PML/EIF4E/ELAVL1/SIRT7	16
GO:0070199	GO:0070199	establishment of protein localization to chromosome	5/251	27/18866	2.55e-05	0.000221839	0.000115564	ATR/TERF1/ATM/DKC1/POT1	5
GO:1904019	GO:1904019	epithelial cell apoptotic process	9/251	117/18866	2.68e-05	0.00023314	0.000121452	SERPINE1/TGFBR2/FOXO3/PPARGC1A/STK4/PDPK1/DNMT3A/TNF/RB1	9
GO:0010498	GO:0010498	proteasomal protein catabolic process	19/251	483/18866	2.71e-05	0.000234747	0.000122289	SIRT1/CLU/SIRT6/APOE/ARNTL/UBB/KCNE2/CCAR2/PKD1/FBXO31/SKP2/SMURF2/PML/ECRG4/STUB1/NR1D1/CSNK1A1/BUB1B/SIRT2	19
GO:2000378	GO:2000378	negative regulation of reactive oxygen species metabolic process	7/251	66/18866	2.71e-05	0.000234747	0.000122289	RGN/TP53/HIF1A/STAT3/SIRT2/SIRT3/SIRT5	7
GO:0006469	GO:0006469	negative regulation of protein kinase activity	13/251	246/18866	2.72e-05	0.000234907	0.000122372	RGN/SIRT1/AGT/CDKN2A/APOE/SNCA/PDPK1/IFNG/CDKN1A/CDKN1B/SFRP1/RB1/CDKN2B	13
GO:0014002	GO:0014002	astrocyte development	6/251	45/18866	2.75e-05	0.000236804	0.00012336	GRN/KRAS/IFNG/TNF/NR1D1/VIM	6
GO:0045429	GO:0045429	positive regulation of nitric oxide biosynthetic process	6/251	45/18866	2.75e-05	0.000236804	0.00012336	AGT/EDN1/CLU/IFNG/TNF/HBB	6
GO:0045605	GO:0045605	negative regulation of epidermal cell differentiation	4/251	14/18866	2.76e-05	0.000236804	0.00012336	TP63/NOTCH1/EZH2/HES1	4
GO:1903799	GO:1903799	negative regulation of production of miRNAs involved in gene silencing by miRNA	4/251	14/18866	2.76e-05	0.000236804	0.00012336	TP53/STAT3/ZMPSTE24/TNF	4
GO:0046651	GO:0046651	lymphocyte proliferation	14/251	283/18866	2.78e-05	0.000238067	0.000124018	ADA/PNP/TP53/TGFBR2/IGF1/GNRH1/WNT3A/CD22/CHRNB2/ATM/CDKN1A/SATB1/HES1/HELLS	14
GO:1901987	GO:1901987	regulation of cell cycle phase transition	19/251	486/18866	2.94e-05	0.000251887	0.000131217	TP53/CDKN2A/BLM/ERCC2/FOXO4/EZH2/ATM/PKD1/FBXO31/CDKN1A/CDKN1B/PML/RB1/CNOT6L/CDKN2B/PCNA/BUB1B/CDC14B/SIRT2	19
GO:0032800	GO:0032800	receptor biosynthetic process	5/251	28/18866	3.06e-05	0.000260384	0.000135644	HIF1A/EDN1/IFNG/TNF/NR1D1	5
GO:0060512	GO:0060512	prostate gland morphogenesis	5/251	28/18866	3.06e-05	0.000260384	0.000135644	TP63/NOTCH1/FOXA1/SFRP1/NOG	5
GO:0071450	GO:0071450	cellular response to oxygen radical	5/251	28/18866	3.06e-05	0.000260384	0.000135644	RGN/SOD1/SOD2/TNF/SIRT3	5
GO:0071451	GO:0071451	cellular response to superoxide	5/251	28/18866	3.06e-05	0.000260384	0.000135644	RGN/SOD1/SOD2/TNF/SIRT3	5
GO:0006352	GO:0006352	DNA-templated transcription, initiation	13/251	249/18866	3.08e-05	0.000261254	0.000136097	TP53/JUN/ERCC1/ERCC2/XPA/PPARGC1A/NOTCH1/PPM1D/CDKN1A/TFAM/NR1D1/RUNX2/NR1D2	13
GO:0032943	GO:0032943	mononuclear cell proliferation	14/251	286/18866	3.12e-05	0.000263794	0.00013742	ADA/PNP/TP53/TGFBR2/IGF1/GNRH1/WNT3A/CD22/CHRNB2/ATM/CDKN1A/SATB1/HES1/HELLS	14
GO:0014014	GO:0014014	negative regulation of gliogenesis	6/251	46/18866	3.13e-05	0.000263794	0.00013742	ADCYAP1/NOTCH1/HES1/NR1D1/NOG/SIRT2	6
GO:0032007	GO:0032007	negative regulation of TOR signaling	6/251	46/18866	3.13e-05	0.000263794	0.00013742	HIF1A/SIRT1/ARNTL/ATM/MAPKAPK5/STK11	6
GO:1904407	GO:1904407	positive regulation of nitric oxide metabolic process	6/251	46/18866	3.13e-05	0.000263794	0.00013742	AGT/EDN1/CLU/IFNG/TNF/HBB	6
GO:0010950	GO:0010950	positive regulation of endopeptidase activity	11/251	181/18866	3.19e-05	0.000268232	0.000139732	STAT3/SIRT1/REST/HSF1/WNT3A/NLRP3/SNCA/NLRP1/TNF/PML/MYC	11
GO:0021700	GO:0021700	developmental maturation	14/251	287/18866	3.24e-05	0.000271784	0.000141583	HIF1A/FOXO3/IGF1/ERCC2/GDF11/BNC1/FOXA1/CLN5/CDKN1A/ZBTB7A/RB1/HES1/RUNX2/SIRT2	14
GO:0043281	GO:0043281	regulation of cysteine-type endopeptidase activity involved in apoptotic process	12/251	215/18866	3.25e-05	0.000272302	0.000141853	TP63/SIRT1/REST/HSF1/WNT3A/NLRP3/SNCA/NLRP1/TNF/PML/DHCR24/MYC	12
GO:0045428	GO:0045428	regulation of nitric oxide biosynthetic process	7/251	68/18866	3.3e-05	0.000275527	0.000143533	RGN/AGT/EDN1/CLU/IFNG/TNF/HBB	7
GO:0006606	GO:0006606	protein import into nucleus	10/251	150/18866	3.33e-05	0.00027787	0.000144753	LMNA/TP53/STAT3/AGT/ARNTL/PPP1R10/IFNG/CDKN1A/PML/ELAVL1	10
GO:0030218	GO:0030218	erythrocyte differentiation	9/251	121/18866	3.5e-05	0.00029159	0.0001519	HIF1A/STAT3/FOXO3/SLC4A1/ERCC2/HSPA9/STAT1/ZBTB7A/RB1	9
GO:1904892	GO:1904892	regulation of receptor signaling pathway via STAT	10/251	151/18866	3.53e-05	0.000292592	0.000152422	STAT3/AGT/IGF1/HSF1/TNFRSF1A/NOTCH1/VHL/IFNG/TNF/HES1	10
GO:2001056	GO:2001056	positive regulation of cysteine-type endopeptidase activity	10/251	151/18866	3.53e-05	0.000292592	0.000152422	SIRT1/REST/HSF1/WNT3A/NLRP3/SNCA/NLRP1/TNF/PML/MYC	10
GO:0046677	GO:0046677	response to antibiotic	6/251	47/18866	3.55e-05	0.000294311	0.000153318	TP53/SOD1/EHMT1/EZH2/CDKN1B/ID1	6
GO:0030217	GO:0030217	T cell differentiation	13/251	253/18866	3.63e-05	0.00030065	0.00015662	ADA/PNP/TP53/SOD1/TGFBR2/STAT3/NLRP3/IFNG/LIG4/SATB1/FANCA/RUNX2/STK11	13
GO:0006479	GO:0006479	protein methylation	11/251	184/18866	3.71e-05	0.000305579	0.000159188	LMNA/SIRT1/EHMT1/EZH2/PRDM13/SATB1/SUV39H1/CHD5/ICMT/DNMT3B/SIRT7	11
GO:0008213	GO:0008213	protein alkylation	11/251	184/18866	3.71e-05	0.000305579	0.000159188	LMNA/SIRT1/EHMT1/EZH2/PRDM13/SATB1/SUV39H1/CHD5/ICMT/DNMT3B/SIRT7	11
GO:0045820	GO:0045820	negative regulation of glycolytic process	4/251	15/18866	3.72e-05	0.000305579	0.000159188	STAT3/SLC4A1/SIRT6/PPARGC1A	4
GO:0051608	GO:0051608	histamine transport	4/251	15/18866	3.72e-05	0.000305579	0.000159188	ADA/SLC29A4/EDN1/ADCYAP1	4
GO:0019318	GO:0019318	hexose metabolic process	13/251	254/18866	3.79e-05	0.000310443	0.000161722	RGN/TP53/SIRT1/IGF1/ZMPSTE24/PPARGC1A/GHRL/IRS1/TNF/ATF4/PDHA1/ATF3/SIRT7	13
GO:0045638	GO:0045638	negative regulation of myeloid cell differentiation	8/251	95/18866	3.94e-05	0.000322213	0.000167853	NME1/NME2/HSPA9/LEO1/SFRP1/GABPA/MYC/HOXA9	8
GO:0003143	GO:0003143	embryonic heart tube morphogenesis	7/251	70/18866	3.98e-05	0.000325008	0.000169309	HIF1A/TGFBR2/WNT3A/NOTCH1/GATA4/TBX2/HES1	7
GO:0050795	GO:0050795	regulation of behavior	7/251	70/18866	3.98e-05	0.000325008	0.000169309	ADA/GJA1/STAT3/APOE/GHRL/CHRNB2/NR1D1	7
GO:0051147	GO:0051147	regulation of muscle cell differentiation	11/251	186/18866	4.1e-05	0.000333685	0.00017383	SIRT1/SOD2/EDN1/IGF1/CDC42/WNT3A/FOXO4/NOTCH1/EZH2/MORF4L2/NFATC1	11
GO:0008202	GO:0008202	steroid metabolic process	15/251	332/18866	4.11e-05	0.000334241	0.000174119	SOD1/SIRT1/REST/AGT/NFKB1/APOE/PPARGC1A/APOC1/PON1/IFNG/TNF/DHCR24/STUB1/NR1D1/LDLRAP1	15
GO:0002262	GO:0002262	myeloid cell homeostasis	10/251	154/18866	4.17e-05	0.000338361	0.000176265	HIF1A/SOD1/STAT3/FOXO3/SLC4A1/ERCC2/HSPA9/STAT1/ZBTB7A/RB1	10
GO:0006874	GO:0006874	cellular calcium ion homeostasis	18/251	456/18866	4.22e-05	0.000342129	0.000178228	GJA1/RGN/AGT/EDN1/ADCYAP1/APOE/CCL11/GHRL/CXCL12/SNCA/PDPK1/PKD1/ATP13A3/ATF4/PML/DMD/CXCR4/CACNA1A	18
GO:0031929	GO:0031929	TOR signaling	9/251	124/18866	4.25e-05	0.00034288	0.000178619	HIF1A/SIRT1/ZMPSTE24/ARNTL/EIF4EBP1/ATM/MAPKAPK5/RHEB/STK11	9
GO:0046031	GO:0046031	ADP metabolic process	9/251	124/18866	4.25e-05	0.00034288	0.000178619	AK1/HIF1A/STAT3/IGF1/SLC4A1/SIRT6/PPARGC1A/IFNG/ZBTB7A	9
GO:0000303	GO:0000303	response to superoxide	5/251	30/18866	4.35e-05	0.000350428	0.000182551	RGN/SOD1/SOD2/TNF/SIRT3	5
GO:0014823	GO:0014823	response to activity	7/251	71/18866	4.37e-05	0.000350428	0.000182551	HIF1A/AGT/EDN1/HSF1/PPARGC1A/CXCR4/DNMT3B	7
GO:0042531	GO:0042531	positive regulation of tyrosine phosphorylation of STAT protein	7/251	71/18866	4.37e-05	0.000350428	0.000182551	STAT3/IGF1/HSF1/TNFRSF1A/IFNG/TNF/HES1	7
GO:0042982	GO:0042982	amyloid precursor protein metabolic process	7/251	71/18866	4.37e-05	0.000350428	0.000182551	CLU/IGF1/APOE/IFNG/TNF/DHCR24/LDLRAP1	7
GO:0019722	GO:0019722	calcium-mediated signaling	12/251	222/18866	4.45e-05	0.000354828	0.000184843	ADA/RGN/EDN1/IGF1/ZMPSTE24/CD22/PDPK1/TNF/NFATC1/PPP3R1/DMD/CXCR4	12
GO:0071219	GO:0071219	cellular response to molecule of bacterial origin	12/251	222/18866	4.45e-05	0.000354828	0.000184843	SERPINE1/NFKB1/TLR2/HSF1/MYD88/PPARGC1A/NLRP3/TNF/CXCL1/NR1D1/VIM/SIRT2	12
GO:0003007	GO:0003007	heart morphogenesis	13/251	258/18866	4.45e-05	0.000354828	0.000184843	TP53/JUN/HIF1A/TGFBR2/ZMPSTE24/SIRT6/WNT3A/NOTCH1/GATA4/TBX2/HES1/LEMD2/NOG	13
GO:0051783	GO:0051783	regulation of nuclear division	11/251	188/18866	4.52e-05	0.000357877	0.000186432	EDN1/IGF1/CDC42/GPR3/ATM/CDKN1B/RB1/BUB1B/CDC14B/BECN1/SIRT2	11
GO:0048512	GO:0048512	circadian behavior	6/251	49/18866	4.52e-05	0.000357877	0.000186432	ADA/TP53/GHRL/CHRNB2/NR1D1/NR1D2	6
GO:0061647	GO:0061647	histone H3-K9 modification	6/251	49/18866	4.52e-05	0.000357877	0.000186432	LMNA/SIRT1/SIRT6/EHMT1/SUV39H1/DNMT3B	6
GO:0008637	GO:0008637	apoptotic mitochondrial changes	9/251	125/18866	4.52e-05	0.000357877	0.000186432	LMNA/TP63/TP53/JUN/SOD2/CLU/IGF1/CCAR2/PPP3R1	9
GO:0043500	GO:0043500	muscle adaptation	9/251	125/18866	4.52e-05	0.000357877	0.000186432	LMNA/FOXO3/AGT/EDN1/IGF1/TNFRSF1A/PPARGC1A/NOTCH1/EZH2	9
GO:0008406	GO:0008406	gonad development	12/251	223/18866	4.64e-05	0.000366653	0.000191004	SOD1/SIRT1/FOXO3/GNRH1/ERCC1/ADCYAP1/UBB/ATM/GATA4/SFRP1/FANCA/HOXA9	12
GO:0003015	GO:0003015	heart process	14/251	297/18866	4.7e-05	0.000370827	0.000193178	ADA/GJA1/SOD1/AGT/EDN1/ZMPSTE24/CDC42/KCNE2/KCNQ1/GATA4/TBX2/DMD/CXCR4/NOX4	14
GO:0006367	GO:0006367	transcription initiation from RNA polymerase II promoter	11/251	189/18866	4.74e-05	0.000373192	0.00019441	TP53/ERCC1/ERCC2/XPA/PPARGC1A/NOTCH1/PPM1D/CDKN1A/NR1D1/RUNX2/NR1D2	11
GO:0031507	GO:0031507	heterochromatin assembly	7/251	72/18866	4.79e-05	0.000376111	0.000195931	SIRT1/CDKN2A/SIRT6/DNMT3A/SUV39H1/HELLS/SIRT2	7
GO:0055007	GO:0055007	cardiac muscle cell differentiation	9/251	126/18866	4.82e-05	0.000377818	0.00019682	LMNA/AGT/EDN1/IGF1/ZMPSTE24/WNT3A/GATA4/NOX4/ARID1A	9
GO:0035864	GO:0035864	response to potassium ion	4/251	16/18866	4.91e-05	0.000383097	0.00019957	SOD1/GNRH1/HSF1/PPARGC1A	4
GO:0051770	GO:0051770	positive regulation of nitric-oxide synthase biosynthetic process	4/251	16/18866	4.91e-05	0.000383097	0.00019957	TLR2/IFNG/STAT1/NAMPT	4
GO:0071871	GO:0071871	response to epinephrine	4/251	16/18866	4.91e-05	0.000383097	0.00019957	PPARGC1A/SNCA/KCNQ1/SIRT2	4
GO:0045833	GO:0045833	negative regulation of lipid metabolic process	8/251	98/18866	4.93e-05	0.000383734	0.000199902	SOD1/SIRT1/REST/NFKB1/APOE/APOC1/TNF/SIRT4	8
GO:0001894	GO:0001894	tissue homeostasis	13/251	261/18866	5.01e-05	0.000389636	0.000202976	SLC28A2/GJA1/ALB/SOD1/RPE65/NOTCH1/PPARGC1B/CLDN1/KRAS/RB1/DMD/STK11/NOX4	13
GO:0006310	GO:0006310	DNA recombination	14/251	299/18866	5.06e-05	0.000392526	0.000204482	WRN/ERCC4/BLM/SIRT6/ERCC1/ERCC2/RECQL4/TERF2/ATM/MORF4L1/RTEL1/LIG4/CGAS/XRCC4	14
GO:1903050	GO:1903050	regulation of proteolysis involved in cellular protein catabolic process	12/251	225/18866	5.06e-05	0.000392526	0.000204482	RGN/CLU/SIRT6/APOE/UBB/KCNE2/CCAR2/PKD1/PML/STUB1/CSNK1A1/SIRT2	12
GO:0007622	GO:0007622	rhythmic behavior	6/251	50/18866	5.08e-05	0.000392877	0.000204665	ADA/TP53/GHRL/CHRNB2/NR1D1/NR1D2	6
GO:0042987	GO:0042987	amyloid precursor protein catabolic process	6/251	50/18866	5.08e-05	0.000392877	0.000204665	CLU/IGF1/APOE/IFNG/TNF/DHCR24	6
GO:0000305	GO:0000305	response to oxygen radical	5/251	31/18866	5.13e-05	0.000395672	0.000206121	RGN/SOD1/SOD2/TNF/SIRT3	5
GO:0050729	GO:0050729	positive regulation of inflammatory response	10/251	158/18866	5.18e-05	0.000398674	0.000207684	SERPINE1/STAT3/AGT/TLR2/TNFRSF1A/MYD88/SNCA/GRN/IFNG/TNF	10
GO:1903707	GO:1903707	negative regulation of hemopoiesis	10/251	158/18866	5.18e-05	0.000398674	0.000207684	NME1/NME2/HSPA9/NOTCH1/LEO1/SFRP1/HES1/GABPA/MYC/HOXA9	10
GO:0010717	GO:0010717	regulation of epithelial to mesenchymal transition	8/251	99/18866	5.3e-05	0.000406002	0.000211502	TGFBR2/NOTCH1/EZH2/FOXA1/TGFB1I1/SFRP1/LOXL2/NOG	8
GO:0043255	GO:0043255	regulation of carbohydrate biosynthetic process	8/251	99/18866	5.3e-05	0.000406002	0.000211502	SIRT1/IGF1/NFKB1/PPARGC1A/SNCA/IRS1/POU1F1/SIRT7	8
GO:0045666	GO:0045666	positive regulation of neuron differentiation	16/251	380/18866	5.31e-05	0.000406534	0.000211779	NME1/NME2/REST/AGT/WNT3A/ADCYAP1/APOE/DBN1/CXCL12/GRN/EZH2/FOXA1/FBXO31/CXCR4/STK11/DNMT3B	16
GO:0050730	GO:0050730	regulation of peptidyl-tyrosine phosphorylation	13/251	263/18866	5.42e-05	0.000413772	0.00021555	TP53/STAT3/AGT/IGF1/HSF1/WNT3A/TNFRSF1A/GHRL/IFNG/TNF/SFRP1/HES1/NOX4	13
GO:1902107	GO:1902107	positive regulation of leukocyte differentiation	10/251	159/18866	5.47e-05	0.000417121	0.000217294	ADA/PNP/JUN/TGFBR2/NLRP3/PPARGC1B/IFNG/TNF/RB1/FOS	10
GO:0043406	GO:0043406	positive regulation of MAP kinase activity	13/251	264/18866	5.63e-05	0.000428255	0.000223094	SOD1/AGT/EDN1/IGF1/GHRL/UBB/EZH2/HRAS/KRAS/TNF/MAPKAPK5/CXCR4/NOX4	13
GO:0048562	GO:0048562	embryonic organ morphogenesis	14/251	302/18866	5.63e-05	0.000428255	0.000223094	HIF1A/SOD1/TGFBR2/EDN1/WNT3A/NOTCH1/EFEMP1/GATA4/TBX2/HES1/RUNX2/HOXA9/NOG/ARID1A	14
GO:0050435	GO:0050435	amyloid-beta metabolic process	6/251	51/18866	5.7e-05	0.000432522	0.000225317	CLU/IGF1/MME/APOE/IFNG/TNF	6
GO:0021536	GO:0021536	diencephalon development	7/251	74/18866	5.72e-05	0.000433281	0.000225712	ADCYAP1/CHRNB2/UBB/PROP1/HES1/POU1F1/NOG	7
GO:1903046	GO:1903046	meiotic cell cycle process	11/251	193/18866	5.74e-05	0.000433885	0.000226027	ERCC4/ERCC1/HSF1/GPR3/UBB/TERF1/ATM/FANCA/BUB1B/SIRT7/SIRT2	11
GO:0043405	GO:0043405	regulation of MAP kinase activity	15/251	342/18866	5.76e-05	0.000435051	0.000226635	SOD1/AGT/EDN1/IGF1/APOE/GHRL/UBB/EZH2/HRAS/KRAS/TNF/MAPKAPK5/SFRP1/CXCR4/NOX4	15
GO:0034101	GO:0034101	erythrocyte homeostasis	9/251	129/18866	5.79e-05	0.000436748	0.000227519	HIF1A/STAT3/FOXO3/SLC4A1/ERCC2/HSPA9/STAT1/ZBTB7A/RB1	9
GO:0045137	GO:0045137	development of primary sexual characteristics	12/251	229/18866	6e-05	0.00044985	0.000234344	SOD1/SIRT1/FOXO3/GNRH1/ERCC1/ADCYAP1/UBB/ATM/GATA4/SFRP1/FANCA/HOXA9	12
GO:0048762	GO:0048762	mesenchymal cell differentiation	12/251	229/18866	6e-05	0.00044985	0.000234344	HIF1A/TGFBR2/EDN1/NOTCH1/EZH2/FOXA1/STAT1/TGFB1I1/SFRP1/LOXL2/HES1/NOG	12
GO:0003176	GO:0003176	aortic valve development	5/251	32/18866	6.01e-05	0.00044985	0.000234344	TNFRSF1A/NOTCH1/GATA4/NFATC1/RB1	5
GO:0032350	GO:0032350	regulation of hormone metabolic process	5/251	32/18866	6.01e-05	0.00044985	0.000234344	HIF1A/REST/ZMPSTE24/PPARGC1A/STUB1	5
GO:0051385	GO:0051385	response to mineralocorticoid	5/251	32/18866	6.01e-05	0.00044985	0.000234344	FOXO3/EDN1/KRAS/CDKN1A/FOS	5
GO:0033143	GO:0033143	regulation of intracellular steroid hormone receptor signaling pathway	7/251	75/18866	6.24e-05	0.000465026	0.00024225	TP63/SIRT1/ARNTL/FOXA1/SKP2/SFRP1/ZBTB7A	7
GO:0045685	GO:0045685	regulation of glial cell differentiation	7/251	75/18866	6.24e-05	0.000465026	0.00024225	TLR2/NOTCH1/HES1/RHEB/NR1D1/CXCR4/NOG	7
GO:0009299	GO:0009299	mRNA transcription	4/251	17/18866	6.35e-05	0.000469879	0.000244778	TP53/STAT3/HSF1/ATF4	4
GO:0071850	GO:0071850	mitotic cell cycle arrest	4/251	17/18866	6.35e-05	0.000469879	0.000244778	TP53/CDKN1A/CDKN1B/CDC14B	4
GO:1902931	GO:1902931	negative regulation of alcohol biosynthetic process	4/251	17/18866	6.35e-05	0.000469879	0.000244778	SOD1/REST/NFKB1/APOE	4
GO:0072132	GO:0072132	mesenchyme morphogenesis	6/251	52/18866	6.37e-05	0.000469879	0.000244778	TGFBR2/WNT3A/NOTCH1/TBX2/MYC/NOG	6
GO:0090329	GO:0090329	regulation of DNA-dependent DNA replication	6/251	52/18866	6.37e-05	0.000469879	0.000244778	BLM/ZMPSTE24/TERF1/TERF2/WRNIP1/PCNA	6
GO:2000677	GO:2000677	regulation of transcription regulatory region DNA binding	6/251	52/18866	6.37e-05	0.000469879	0.000244778	IGF1/ZMPSTE24/WNT3A/IFNG/ZBTB7A/RB1	6
GO:2001238	GO:2001238	positive regulation of extrinsic apoptotic signaling pathway	6/251	52/18866	6.37e-05	0.000469879	0.000244778	AGT/STK4/TNF/PML/SFRP1/ATF3	6
GO:0045785	GO:0045785	positive regulation of cell adhesion	17/251	428/18866	6.4e-05	0.000471484	0.000245614	ADA/PNP/TGFBR2/IGF1/CDC42/WNT3A/NLRP3/PIEZO1/CXCL12/FOXA1/STK4/PDPK1/ATM/IFNG/TNF/SFRP1/HES1	17
GO:0032006	GO:0032006	regulation of TOR signaling	8/251	102/18866	6.56e-05	0.000479005	0.000249532	HIF1A/SIRT1/ZMPSTE24/ARNTL/ATM/MAPKAPK5/RHEB/STK11	8
GO:0043502	GO:0043502	regulation of muscle adaptation	8/251	102/18866	6.56e-05	0.000479005	0.000249532	LMNA/FOXO3/AGT/EDN1/IGF1/TNFRSF1A/PPARGC1A/NOTCH1	8
GO:0055024	GO:0055024	regulation of cardiac muscle tissue development	8/251	102/18866	6.56e-05	0.000479005	0.000249532	GJA1/TGFBR2/EDN1/IGF1/WNT3A/NOTCH1/TBX2/NOG	8
GO:0015850	GO:0015850	organic hydroxy compound transport	13/251	268/18866	6.56e-05	0.000479005	0.000249532	SLC29A4/SIRT1/AGT/CLU/NFKB1/APOE/GHRL/APOC1/CHRNB2/CXCL12/SNCA/PON1/LDLRAP1	13
GO:0033673	GO:0033673	negative regulation of kinase activity	13/251	268/18866	6.56e-05	0.000479005	0.000249532	RGN/SIRT1/AGT/CDKN2A/APOE/SNCA/PDPK1/IFNG/CDKN1A/CDKN1B/SFRP1/RB1/CDKN2B	13
GO:0007265	GO:0007265	Ras protein signal transduction	15/251	346/18866	6.57e-05	0.000479005	0.000249532	TP53/JUN/CDKN2A/IGF1/CDC42/APOE/FOXM1/NOTCH1/HRAS/KRAS/MAPKAPK5/CDKN1A/RB1/CTNNAL1/DHCR24	15
GO:0007088	GO:0007088	regulation of mitotic nuclear division	10/251	163/18866	6.74e-05	0.0004904	0.000255468	EDN1/IGF1/CDC42/ATM/CDKN1B/RB1/BUB1B/CDC14B/BECN1/SIRT2	10
GO:0021915	GO:0021915	neural tube development	10/251	163/18866	6.74e-05	0.0004904	0.000255468	HIF1A/WNT3A/NOTCH1/FOXA1/STK4/PKD1/SFRP1/HES1/NOG/ARID1A	10
GO:1902003	GO:1902003	regulation of amyloid-beta formation	5/251	33/18866	7.01e-05	0.00050906	0.000265189	CLU/IGF1/APOE/IFNG/TNF	5
GO:0098869	GO:0098869	cellular oxidant detoxification	8/251	103/18866	7.03e-05	0.000509619	0.00026548	ALB/RGN/SOD1/SOD2/APOE/TNF/HBB/SIRT3	8
GO:0046165	GO:0046165	alcohol biosynthetic process	10/251	164/18866	7.1e-05	0.000513538	0.000267521	SOD1/REST/NFKB1/APOE/SNCA/IFNG/TNF/DHCR24/MOXD1/POU1F1	10
GO:0000731	GO:0000731	DNA synthesis involved in DNA repair	6/251	53/18866	7.11e-05	0.000513538	0.000267521	SIRT1/WRN/UBB/WRNIP1/POLD1/PCNA	6
GO:0009615	GO:0009615	response to virus	15/251	349/18866	7.23e-05	0.000522061	0.000271961	CLU/ZMPSTE24/CCL11/NLRP3/CXCL12/IFNG/STAT1/TNF/SKP2/PML/STING1/CGAS/CXCR4/TRAF3IP2/BECN1	15
GO:0060411	GO:0060411	cardiac septum morphogenesis	7/251	77/18866	7.39e-05	0.000531464	0.00027686	TP53/TGFBR2/NOTCH1/GATA4/TBX2/HES1/NOG	7
GO:0061418	GO:0061418	regulation of transcription from RNA polymerase II promoter in response to hypoxia	7/251	77/18866	7.39e-05	0.000531464	0.00027686	TP53/HIF1A/NOTCH1/UBB/BACH1/VHL/SIRT2	7
GO:0003300	GO:0003300	cardiac muscle hypertrophy	8/251	104/18866	7.53e-05	0.000539998	0.000281306	LMNA/AGT/EDN1/IGF1/TNFRSF1A/NOTCH1/EZH2/GATA4	8
GO:0043279	GO:0043279	response to alkaloid	8/251	104/18866	7.53e-05	0.000539998	0.000281306	ADA/BLM/PPARGC1A/CHRNB2/DNMT3A/CXCR4/MAP1LC3A/DNMT3B	8
GO:0045995	GO:0045995	regulation of embryonic development	9/251	134/18866	7.78e-05	0.000557462	0.000290403	GJA1/IGF1/WNT3A/EHMT1/NOTCH1/STK4/SFRP1/TBX2/HES1	9
GO:2001242	GO:2001242	regulation of intrinsic apoptotic signaling pathway	10/251	166/18866	7.86e-05	0.000561827	0.000292677	TP53/HIF1A/SOD1/SIRT1/SOD2/CLU/CXCL12/UBB/CCAR2/BECN1	10
GO:0060560	GO:0060560	developmental growth involved in morphogenesis	12/251	236/18866	8.01e-05	0.000571778	0.000297861	TGFBR2/SIRT6/WNT3A/APOE/DBN1/CCL11/CXCL12/NOTCH1/SFRP1/TBX2/CXCR4/STK11	12
GO:0072332	GO:0072332	intrinsic apoptotic signaling pathway by p53 class mediator	7/251	78/18866	8.02e-05	0.000572065	0.000298011	TP63/TP53/SIRT1/UBB/CDKN1A/PML/STK11	7
GO:1900221	GO:1900221	regulation of amyloid-beta clearance	4/251	18/18866	8.08e-05	0.000575277	0.000299684	CLU/APOE/IFNG/TNF	4
GO:0008156	GO:0008156	negative regulation of DNA replication	5/251	34/18866	8.13e-05	0.000575277	0.000299684	TP53/BLM/ATR/TERF1/TERF2	5
GO:0030431	GO:0030431	sleep	5/251	34/18866	8.13e-05	0.000575277	0.000299684	ADA/SLC29A1/GHRL/CHRNB2/FOS	5
GO:0046685	GO:0046685	response to arsenic-containing substance	5/251	34/18866	8.13e-05	0.000575277	0.000299684	HSF1/HNRNPA1/CDKN1A/ATF4/ATF3	5
GO:2000036	GO:2000036	regulation of stem cell population maintenance	5/251	34/18866	8.13e-05	0.000575277	0.000299684	TP63/REST/LOXL2/MYC/ELAVL1	5
GO:0032368	GO:0032368	regulation of lipid transport	9/251	135/18866	8.24e-05	0.000581742	0.000303051	SIRT1/AGT/EDN1/NFKB1/APOE/GHRL/APOC1/PON1/LDLRAP1	9
GO:0090305	GO:0090305	nucleic acid phosphodiester bond hydrolysis	14/251	313/18866	8.26e-05	0.000581742	0.000303051	POLG/WRN/ERCC4/ERCC1/HSF1/ERCC2/XPA/ERCC5/UBB/RNASET2/DNA2/CNOT6L/POLD1/PCNA	14
GO:1903532	GO:1903532	positive regulation of secretion by cell	14/251	313/18866	8.26e-05	0.000581742	0.000303051	GJA1/HIF1A/AGT/EDN1/IGF1/TLR2/ADCYAP1/GHRL/CHRNB2/CXCL12/SNCA/IFNG/TNF/SIRT3	14
GO:0048588	GO:0048588	developmental cell growth	12/251	237/18866	8.34e-05	0.000586372	0.000305464	TGFBR2/AGT/EDN1/IGF1/SIRT6/WNT3A/APOE/DBN1/CXCL12/GATA4/CXCR4/STK11	12
GO:0034341	GO:0034341	response to interferon-gamma	11/251	202/18866	8.64e-05	0.000605686	0.000315525	TP53/EDN1/TLR2/CDC42/CCL11/SNCA/CLDN1/IFNG/STAT1/PML/VIM	11
GO:0045931	GO:0045931	positive regulation of mitotic cell cycle	10/251	168/18866	8.68e-05	0.000605686	0.000315525	EDN1/IGF1/HSF1/PPP1R10/EIF4EBP1/FOXA1/RB1/HES1/EIF4E/BECN1	10
GO:0000422	GO:0000422	autophagy of mitochondrion	7/251	79/18866	8.71e-05	0.000605686	0.000315525	TP53/HIF1A/PPARGC1A/CISD2/SLC25A46/MAP1LC3A/BECN1	7
GO:0006809	GO:0006809	nitric oxide biosynthetic process	7/251	79/18866	8.71e-05	0.000605686	0.000315525	RGN/AGT/EDN1/CLU/IFNG/TNF/HBB	7
GO:0042246	GO:0042246	tissue regeneration	7/251	79/18866	8.71e-05	0.000605686	0.000315525	TGFBR2/IGF1/NOTCH1/EZH2/CDKN1A/GATA4/CDKN1B	7
GO:0061726	GO:0061726	mitochondrion disassembly	7/251	79/18866	8.71e-05	0.000605686	0.000315525	TP53/HIF1A/PPARGC1A/CISD2/SLC25A46/MAP1LC3A/BECN1	7
GO:0071260	GO:0071260	cellular response to mechanical stimulus	7/251	79/18866	8.71e-05	0.000605686	0.000315525	GJA1/MMP7/AGT/NFKB1/TNFRSF1A/MYD88/PIEZO1	7
GO:0009135	GO:0009135	purine nucleoside diphosphate metabolic process	9/251	136/18866	8.73e-05	0.000605686	0.000315525	AK1/HIF1A/STAT3/IGF1/SLC4A1/SIRT6/PPARGC1A/IFNG/ZBTB7A	9
GO:0009179	GO:0009179	purine ribonucleoside diphosphate metabolic process	9/251	136/18866	8.73e-05	0.000605686	0.000315525	AK1/HIF1A/STAT3/IGF1/SLC4A1/SIRT6/PPARGC1A/IFNG/ZBTB7A	9
GO:0036297	GO:0036297	interstrand cross-link repair	6/251	55/18866	8.78e-05	0.000608055	0.000316759	ERCC4/ERCC1/XPA/ATR/UBB/FANCA	6
GO:0040013	GO:0040013	negative regulation of locomotion	16/251	397/18866	8.88e-05	0.000614522	0.000320128	ADA/GJA1/RGN/SERPINE1/STAT3/FOXO3/GNRH1/WNT3A/APOE/PPARGC1A/GHRL/CXCL12/NOTCH1/TNF/SFRP1/NOG	16
GO:2000116	GO:2000116	regulation of cysteine-type endopeptidase activity	12/251	239/18866	9.03e-05	0.00062394	0.000325034	TP63/SIRT1/REST/HSF1/WNT3A/NLRP3/SNCA/NLRP1/TNF/PML/DHCR24/MYC	12
GO:0014897	GO:0014897	striated muscle hypertrophy	8/251	107/18866	9.21e-05	0.000635167	0.000330883	LMNA/AGT/EDN1/IGF1/TNFRSF1A/NOTCH1/EZH2/GATA4	8
GO:0033144	GO:0033144	negative regulation of intracellular steroid hormone receptor signaling pathway	5/251	35/18866	9.38e-05	0.000645451	0.00033624	TP63/SIRT1/ARNTL/SFRP1/ZBTB7A	5
GO:0110111	GO:0110111	negative regulation of animal organ morphogenesis	5/251	35/18866	9.38e-05	0.000645451	0.00033624	NOTCH1/STAT1/TNF/TBX2/NOG	5
GO:0003151	GO:0003151	outflow tract morphogenesis	7/251	80/18866	9.43e-05	0.000646079	0.000336567	JUN/HIF1A/TGFBR2/NOTCH1/TBX2/HES1/NOG	7
GO:0035050	GO:0035050	embryonic heart tube development	7/251	80/18866	9.43e-05	0.000646079	0.000336567	HIF1A/TGFBR2/WNT3A/NOTCH1/GATA4/TBX2/HES1	7
GO:0055021	GO:0055021	regulation of cardiac muscle tissue growth	7/251	80/18866	9.43e-05	0.000646079	0.000336567	GJA1/TGFBR2/EDN1/IGF1/NOTCH1/TBX2/NOG	7
GO:0015980	GO:0015980	energy derivation by oxidation of organic compounds	13/251	278/18866	9.5e-05	0.000649696	0.000338451	TP53/HIF1A/IGF1/KL/SDHC/PPARGC1A/SNCA/IRS1/IFNG/PDHA1/NR1D1/MYC/SIRT3	13
GO:0051271	GO:0051271	negative regulation of cellular component movement	16/251	400/18866	9.69e-05	0.000661898	0.000344808	ADA/GJA1/RGN/SERPINE1/STAT3/FOXO3/GNRH1/WNT3A/APOE/PPARGC1A/CXCL12/NOTCH1/TNF/CDKN1B/SFRP1/NOG	16
GO:0000724	GO:0000724	double-strand break repair via homologous recombination	9/251	138/18866	9.77e-05	0.000665943	0.000346915	WRN/ERCC4/BLM/SIRT6/RECQL4/ATM/MORF4L1/RTEL1/CGAS	9
GO:0022409	GO:0022409	positive regulation of cell-cell adhesion	13/251	279/18866	9.85e-05	0.000670587	0.000349335	ADA/PNP/TGFBR2/IGF1/CDC42/WNT3A/NLRP3/PIEZO1/FOXA1/PDPK1/IFNG/TNF/HES1	13
GO:0007584	GO:0007584	response to nutrient	10/251	171/18866	0.0001006	0.000683964	0.000356303	ADA/TGFBR2/ERCC1/HSF1/DNMT3A/STAT1/GATA4/SFRP1/CDKN2B/DNMT3B	10
GO:0045683	GO:0045683	negative regulation of epidermis development	4/251	19/18866	0.000101311	0.000685819	0.000357269	TP63/NOTCH1/EZH2/HES1	4
GO:1905288	GO:1905288	vascular associated smooth muscle cell apoptotic process	4/251	19/18866	0.000101311	0.000685819	0.000357269	SOD2/IGF1/STK4/ATF4	4
GO:1905459	GO:1905459	regulation of vascular associated smooth muscle cell apoptotic process	4/251	19/18866	0.000101311	0.000685819	0.000357269	SOD2/IGF1/STK4/ATF4	4
GO:0009185	GO:0009185	ribonucleoside diphosphate metabolic process	9/251	139/18866	0.000103235	0.000697837	0.00036353	AK1/HIF1A/STAT3/IGF1/SLC4A1/SIRT6/PPARGC1A/IFNG/ZBTB7A	9
GO:0014896	GO:0014896	muscle hypertrophy	8/251	109/18866	0.000104896	0.000708046	0.000368848	LMNA/AGT/EDN1/IGF1/TNFRSF1A/NOTCH1/EZH2/GATA4	8
GO:0031572	GO:0031572	G2 DNA damage checkpoint	5/251	36/18866	0.000107797	0.000724505	0.000377423	BLM/FOXO4/ATM/CDKN1A/CDC14B	5
GO:0046676	GO:0046676	negative regulation of insulin secretion	5/251	36/18866	0.000107797	0.000724505	0.000377423	REST/GHRL/IRS1/SFRP1/SIRT4	5
GO:0051973	GO:0051973	positive regulation of telomerase activity	5/251	36/18866	0.000107797	0.000724505	0.000377423	HNRNPA2B1/MAPKAPK5/DKC1/MYC/POT1	5
GO:0000725	GO:0000725	recombinational repair	9/251	140/18866	0.000109067	0.000731997	0.000381325	WRN/ERCC4/BLM/SIRT6/RECQL4/ATM/MORF4L1/RTEL1/CGAS	9
GO:0071824	GO:0071824	protein-DNA complex subunit organization	13/251	282/18866	0.000109611	0.000734596	0.000382679	TP53/ERCC2/XPA/ERCC5/UBB/TERF1/UBN1/CHD5/RB1/HELLS/ASF1A/MYC/ARID1A	13
GO:0072503	GO:0072503	cellular divalent inorganic cation homeostasis	18/251	492/18866	0.000111174	0.000744012	0.000387585	GJA1/RGN/AGT/EDN1/ADCYAP1/APOE/CCL11/GHRL/CXCL12/SNCA/PDPK1/PKD1/ATP13A3/ATF4/PML/DMD/CXCR4/CACNA1A	18
GO:0071222	GO:0071222	cellular response to lipopolysaccharide	11/251	208/18866	0.000112106	0.000749179	0.000390276	SERPINE1/NFKB1/TLR2/HSF1/MYD88/PPARGC1A/NLRP3/TNF/CXCL1/NR1D1/VIM	11
GO:0003205	GO:0003205	cardiac chamber development	10/251	174/18866	0.000116175	0.000775269	0.000403867	TP53/HIF1A/TGFBR2/ZMPSTE24/NOTCH1/GATA4/TBX2/HES1/NOG/ARID1A	10
GO:0043270	GO:0043270	positive regulation of ion transport	13/251	284/18866	0.000117614	0.000783757	0.000408289	RGN/AGT/EDN1/APOE/CHRNB2/CXCL12/SNCA/PDPK1/KCNE2/KCNQ1/IFNG/ATF4/DMD	13
GO:0002763	GO:0002763	positive regulation of myeloid leukocyte differentiation	6/251	58/18866	0.000118513	0.000785296	0.000409091	JUN/PPARGC1B/IFNG/TNF/RB1/FOS	6
GO:0051055	GO:0051055	negative regulation of lipid biosynthetic process	6/251	58/18866	0.000118513	0.000785296	0.000409091	SOD1/SIRT1/REST/NFKB1/APOE/APOC1	6
GO:1900408	GO:1900408	negative regulation of cellular response to oxidative stress	6/251	58/18866	0.000118513	0.000785296	0.000409091	HIF1A/SIRT1/SOD2/REST/ATF4/GATA4	6
GO:1903202	GO:1903202	negative regulation of oxidative stress-induced cell death	6/251	58/18866	0.000118513	0.000785296	0.000409091	HIF1A/SIRT1/SOD2/REST/ATF4/GATA4	6
GO:1903008	GO:1903008	organelle disassembly	8/251	111/18866	0.000119164	0.000788497	0.000410758	TP53/HIF1A/PPARGC1A/CISD2/STING1/SLC25A46/MAP1LC3A/BECN1	8
GO:0007292	GO:0007292	female gamete generation	9/251	142/18866	0.000121563	0.00080211	0.00041785	SIRT1/FOXO3/IGF1/ERCC1/HSF1/UBB/BNC1/ATM/SIRT2	9
GO:0072073	GO:0072073	kidney epithelium development	9/251	142/18866	0.000121563	0.00080211	0.00041785	AGT/GDF11/NOTCH1/PKD1/STAT1/SFRP1/HES1/MYC/NOG	9
GO:0070371	GO:0070371	ERK1 and ERK2 cascade	14/251	325/18866	0.000122833	0.000809008	0.000421443	JUN/AGT/IGF1/ADCYAP1/APOE/CCL11/NOTCH1/HRAS/TNF/GATA4/ATF3/MYC/NOX4/SIRT3	14
GO:0090322	GO:0090322	regulation of superoxide metabolic process	5/251	37/18866	0.000123297	0.000809008	0.000421443	RGN/SOD1/AGT/TNF/SIRT3	5
GO:0097242	GO:0097242	amyloid-beta clearance	5/251	37/18866	0.000123297	0.000809008	0.000421443	CLU/MME/APOE/IFNG/TNF	5
GO:1905314	GO:1905314	semi-lunar valve development	5/251	37/18866	0.000123297	0.000809008	0.000421443	TNFRSF1A/NOTCH1/GATA4/NFATC1/RB1	5
GO:0070932	GO:0070932	histone H3 deacetylation	4/251	20/18866	0.00012532	0.00081999	0.000427164	SIRT1/SIRT6/SIRT7/SIRT2	4
GO:0071243	GO:0071243	cellular response to arsenic-containing substance	4/251	20/18866	0.00012532	0.00081999	0.000427164	HSF1/HNRNPA1/ATF4/ATF3	4
GO:0030279	GO:0030279	negative regulation of ossification	7/251	84/18866	0.000128588	0.000840202	0.000437694	HIF1A/NOTCH1/TPH1/TNF/SFRP1/ID1/NOG	7
GO:0060047	GO:0060047	heart contraction	13/251	287/18866	0.000130563	0.000851921	0.000443798	ADA/GJA1/SOD1/AGT/EDN1/ZMPSTE24/CDC42/KCNE2/KCNQ1/GATA4/TBX2/DMD/CXCR4	13
GO:0050804	GO:0050804	modulation of chemical synaptic transmission	17/251	454/18866	0.000130823	0.000852435	0.000444066	STAT3/AGT/EDN1/WNT3A/MME/ADCYAP1/APOE/DBN1/GHRL/CHRNB2/SNCA/HRAS/KRAS/TNF/ATF4/EIF4E/CACNA1A	17
GO:0140013	GO:0140013	meiotic nuclear division	10/251	177/18866	0.000133742	0.000870249	0.000453346	ERCC4/HSF1/GPR3/UBB/TERF1/ATM/FANCA/BUB1B/SIRT7/SIRT2	10
GO:0099177	GO:0099177	regulation of trans-synaptic signaling	17/251	455/18866	0.000134307	0.000872717	0.000454632	STAT3/AGT/EDN1/WNT3A/MME/ADCYAP1/APOE/DBN1/GHRL/CHRNB2/SNCA/HRAS/KRAS/TNF/ATF4/EIF4E/CACNA1A	17
GO:0051567	GO:0051567	histone H3-K9 methylation	5/251	38/18866	0.000140449	0.000911368	0.000474766	LMNA/SIRT1/EHMT1/SUV39H1/DNMT3B	5
GO:0001836	GO:0001836	release of cytochrome c from mitochondria	6/251	60/18866	0.000143377	0.000922536	0.000480584	LMNA/TP53/JUN/SOD2/CLU/IGF1	6
GO:0010823	GO:0010823	negative regulation of mitochondrion organization	6/251	60/18866	0.000143377	0.000922536	0.000480584	LMNA/TP53/CLU/IGF1/PPARGC1A/SIRT4	6
GO:0097755	GO:0097755	positive regulation of blood vessel diameter	6/251	60/18866	0.000143377	0.000922536	0.000480584	GJA1/SOD1/SOD2/AGT/ADCYAP1/APOE	6
GO:1902883	GO:1902883	negative regulation of response to oxidative stress	6/251	60/18866	0.000143377	0.000922536	0.000480584	HIF1A/SIRT1/SOD2/REST/ATF4/GATA4	6
GO:2000242	GO:2000242	negative regulation of reproductive process	6/251	60/18866	0.000143377	0.000922536	0.000480584	ADA/GJA1/RGN/IGF1/CDKN1B/STK11	6
GO:0043200	GO:0043200	response to amino acid	8/251	114/18866	0.000143545	0.000922536	0.000480584	EDN1/HSF1/PPARGC1A/DNMT3A/CPEB1/TNF/CDKN1B/PCNA	8
GO:1990748	GO:1990748	cellular detoxification	8/251	114/18866	0.000143545	0.000922536	0.000480584	ALB/RGN/SOD1/SOD2/APOE/TNF/HBB/SIRT3	8
GO:0010976	GO:0010976	positive regulation of neuron projection development	13/251	290/18866	0.000144723	0.000928839	0.000483868	NME1/NME2/AGT/WNT3A/ADCYAP1/APOE/DBN1/CXCL12/GRN/EZH2/FBXO31/CXCR4/STK11	13
GO:0042509	GO:0042509	regulation of tyrosine phosphorylation of STAT protein	7/251	86/18866	0.00014915	0.000954639	0.000497308	STAT3/IGF1/HSF1/TNFRSF1A/IFNG/TNF/HES1	7
GO:1901863	GO:1901863	positive regulation of muscle tissue development	7/251	86/18866	0.00014915	0.000954639	0.000497308	EDN1/IGF1/WNT3A/PPARGC1A/ARNTL/NOTCH1/TBX2	7
GO:0006096	GO:0006096	glycolytic process	8/251	115/18866	0.000152532	0.000974957	0.000507892	HIF1A/STAT3/IGF1/SLC4A1/SIRT6/PPARGC1A/IFNG/ZBTB7A	8
GO:0009110	GO:0009110	vitamin biosynthetic process	4/251	21/18866	0.000153196	0.000975221	0.00050803	RGN/NFKB1/IFNG/TNF	4
GO:0010893	GO:0010893	positive regulation of steroid biosynthetic process	4/251	21/18866	0.000153196	0.000975221	0.00050803	PPARGC1A/IFNG/TNF/NR1D1	4
GO:1900543	GO:1900543	negative regulation of purine nucleotide metabolic process	4/251	21/18866	0.000153196	0.000975221	0.00050803	STAT3/SLC4A1/SIRT6/PPARGC1A	4
GO:0003170	GO:0003170	heart valve development	6/251	61/18866	0.000157267	0.000999782	0.000520825	TGFBR2/TNFRSF1A/NOTCH1/GATA4/NFATC1/RB1	6
GO:0034205	GO:0034205	amyloid-beta formation	5/251	39/18866	0.000159369	0.00101178	0.000527073	CLU/IGF1/APOE/IFNG/TNF	5
GO:0030111	GO:0030111	regulation of Wnt signaling pathway	15/251	375/18866	0.000159951	0.0010141	0.000528284	FOXO3/NFKB1/TLR2/WNT3A/APOE/ARNTL/NOTCH1/STK4/CCAR2/SMURF2/SFRP1/NFATC1/CSNK1A1/STK11/NOG	15
GO:0060420	GO:0060420	regulation of heart growth	7/251	87/18866	0.000160386	0.00101549	0.000529007	GJA1/TGFBR2/EDN1/IGF1/NOTCH1/TBX2/NOG	7
GO:1905330	GO:1905330	regulation of morphogenesis of an epithelium	10/251	181/18866	0.000160612	0.00101555	0.000529039	GJA1/AGT/CDC42/SIRT6/STAT1/TNF/SMURF2/SFRP1/TBX2/NOG	10
GO:0006757	GO:0006757	ATP generation from ADP	8/251	116/18866	0.000161977	0.0010228	0.000532818	HIF1A/STAT3/IGF1/SLC4A1/SIRT6/PPARGC1A/IFNG/ZBTB7A	8
GO:0071901	GO:0071901	negative regulation of protein serine/threonine kinase activity	9/251	148/18866	0.000166454	0.00104967	0.000546812	SIRT1/AGT/CDKN2A/APOE/CDKN1A/CDKN1B/SFRP1/RB1/CDKN2B	9
GO:0071346	GO:0071346	cellular response to interferon-gamma	10/251	182/18866	0.000167997	0.00105798	0.000551142	TP53/EDN1/TLR2/CDC42/CCL11/CLDN1/IFNG/STAT1/PML/VIM	10
GO:0060828	GO:0060828	regulation of canonical Wnt signaling pathway	13/251	295/18866	0.00017127	0.00107714	0.000561125	FOXO3/NFKB1/WNT3A/APOE/ARNTL/NOTCH1/STK4/CCAR2/SMURF2/SFRP1/CSNK1A1/STK11/NOG	13
GO:0030888	GO:0030888	regulation of B cell proliferation	6/251	62/18866	0.0001722	0.00108154	0.000563417	ADA/WNT3A/CD22/CHRNB2/ATM/CDKN1A	6
GO:0014074	GO:0014074	response to purine-containing compound	9/251	149/18866	0.000175134	0.0010985	0.000572251	NME1/SOD1/PPARGC1A/KCNQ1/PPARGC1B/STAT1/FOS/NOX4/DNMT3B	9
GO:0009952	GO:0009952	anterior/posterior pattern specification	11/251	219/18866	0.000176314	0.00110296	0.000574575	TP53/WNT3A/GDF11/NOTCH1/ATM/BHLHE40/GATA4/SFRP1/HES1/HOXA9/NOG	11
GO:0050670	GO:0050670	regulation of lymphocyte proliferation	11/251	219/18866	0.000176314	0.00110296	0.000574575	ADA/PNP/TGFBR2/IGF1/GNRH1/WNT3A/CD22/CHRNB2/ATM/CDKN1A/HES1	11
GO:0005996	GO:0005996	monosaccharide metabolic process	13/251	296/18866	0.000177054	0.00110612	0.000576219	RGN/TP53/SIRT1/IGF1/ZMPSTE24/PPARGC1A/GHRL/IRS1/TNF/ATF4/PDHA1/ATF3/SIRT7	13
GO:0045740	GO:0045740	positive regulation of DNA replication	5/251	40/18866	0.000180175	0.00112114	0.000584046	JUN/CDC42/HRAS/DNA2/PCNA	5
GO:0048713	GO:0048713	regulation of oligodendrocyte differentiation	5/251	40/18866	0.000180175	0.00112114	0.000584046	TLR2/NOTCH1/HES1/RHEB/CXCR4	5
GO:1902991	GO:1902991	regulation of amyloid precursor protein catabolic process	5/251	40/18866	0.000180175	0.00112114	0.000584046	CLU/IGF1/APOE/IFNG/TNF	5
GO:0071356	GO:0071356	cellular response to tumor necrosis factor	13/251	297/18866	0.000183005	0.00113725	0.000592435	TP53/SIRT1/FOXO3/EDN1/NFKB1/TNFRSF1A/CCL11/PPARGC1A/CLDN1/STAT1/TNF/SFRP1/NR1D1	13
GO:0006333	GO:0006333	chromatin assembly or disassembly	11/251	220/18866	0.000183451	0.00113851	0.000593095	TP53/SIRT1/CDKN2A/SIRT6/DNMT3A/SUV39H1/UBN1/HELLS/ASF1A/ARID1A/SIRT2	11
GO:0007260	GO:0007260	tyrosine phosphorylation of STAT protein	7/251	89/18866	0.000184915	0.00114239	0.000595112	STAT3/IGF1/HSF1/TNFRSF1A/IFNG/TNF/HES1	7
GO:0055006	GO:0055006	cardiac cell development	7/251	89/18866	0.000184915	0.00114239	0.000595112	LMNA/AGT/EDN1/IGF1/ZMPSTE24/NOTCH1/GATA4	7
GO:0006312	GO:0006312	mitotic recombination	4/251	22/18866	0.000185291	0.00114239	0.000595112	ERCC4/ERCC1/ERCC2/TERF2	4
GO:0042749	GO:0042749	regulation of circadian sleep/wake cycle	4/251	22/18866	0.000185291	0.00114239	0.000595112	ADA/GHRL/CHRNB2/NR1D1	4
GO:0045980	GO:0045980	negative regulation of nucleotide metabolic process	4/251	22/18866	0.000185291	0.00114239	0.000595112	STAT3/SLC4A1/SIRT6/PPARGC1A	4
GO:0060070	GO:0060070	canonical Wnt signaling pathway	14/251	339/18866	0.00019036	0.0011721	0.000610592	FOXO3/NFKB1/WNT3A/APOE/ARNTL/NOTCH1/PROP1/STK4/CCAR2/SMURF2/SFRP1/CSNK1A1/STK11/NOG	14
GO:0032944	GO:0032944	regulation of mononuclear cell proliferation	11/251	221/18866	0.000190832	0.00117347	0.000611305	ADA/PNP/TGFBR2/IGF1/GNRH1/WNT3A/CD22/CHRNB2/ATM/CDKN1A/HES1	11
GO:0051047	GO:0051047	positive regulation of secretion	14/251	340/18866	0.00019622	0.00120502	0.000627743	GJA1/HIF1A/AGT/EDN1/IGF1/TLR2/ADCYAP1/GHRL/CHRNB2/CXCL12/SNCA/IFNG/TNF/SIRT3	14
GO:1903362	GO:1903362	regulation of cellular protein catabolic process	12/251	260/18866	0.000198726	0.00121882	0.000634929	RGN/CLU/SIRT6/APOE/UBB/KCNE2/CCAR2/PKD1/PML/STUB1/CSNK1A1/SIRT2	12
GO:0033574	GO:0033574	response to testosterone	5/251	41/18866	0.000202991	0.00124302	0.000647535	NME1/SIRT1/EDN1/GNRH1/HSF1	5
GO:0001837	GO:0001837	epithelial to mesenchymal transition	9/251	152/18866	0.000203465	0.00124302	0.000647535	HIF1A/TGFBR2/NOTCH1/EZH2/FOXA1/TGFB1I1/SFRP1/LOXL2/NOG	9
GO:0006090	GO:0006090	pyruvate metabolic process	9/251	152/18866	0.000203465	0.00124302	0.000647535	HIF1A/STAT3/IGF1/SLC4A1/SIRT6/PPARGC1A/IFNG/PDHA1/ZBTB7A	9
GO:0001947	GO:0001947	heart looping	6/251	64/18866	0.000205417	0.00125169	0.000652051	HIF1A/TGFBR2/WNT3A/NOTCH1/GATA4/TBX2	6
GO:0002066	GO:0002066	columnar/cuboidal epithelial cell development	6/251	64/18866	0.000205417	0.00125169	0.000652051	HIF1A/SOD1/ARNTL/PDPK1/CDKN1A/RHEB	6
GO:2000177	GO:2000177	regulation of neural precursor cell proliferation	7/251	91/18866	0.00021239	0.00129227	0.000673195	TP53/HIF1A/FOXO3/WNT3A/ADCYAP1/NOTCH1/SIRT2	7
GO:0006066	GO:0006066	alcohol metabolic process	15/251	385/18866	0.000212628	0.00129227	0.000673195	SOD1/REST/IGF1/NFKB1/APOE/APOC1/SNCA/RPE65/PON1/IFNG/TNF/DHCR24/MOXD1/POU1F1/LDLRAP1	15
GO:0010906	GO:0010906	regulation of glucose metabolic process	8/251	121/18866	0.000216719	0.00131374	0.000684377	RGN/TP53/SIRT1/IGF1/ZMPSTE24/PPARGC1A/IRS1/SIRT7	8
GO:1900542	GO:1900542	regulation of purine nucleotide metabolic process	8/251	121/18866	0.000216719	0.00131374	0.000684377	HIF1A/STAT3/IGF1/SLC4A1/SIRT6/PPARGC1A/IFNG/ZBTB7A	8
GO:1903311	GO:1903311	regulation of mRNA metabolic process	14/251	344/18866	0.000221245	0.00133351	0.000694675	REST/HSF1/MYD88/HNRNPA1/HNRNPA2B1/UBB/LEO1/CPEB1/ZBTB7A/TENT4B/FTO/CNOT6L/VIM/ELAVL1	14
GO:0035162	GO:0035162	embryonic hemopoiesis	4/251	23/18866	0.000221967	0.00133351	0.000694675	HIF1A/TGFBR2/STK4/ATF4	4
GO:0042451	GO:0042451	purine nucleoside biosynthetic process	4/251	23/18866	0.000221967	0.00133351	0.000694675	ADA/ADK/NME1/NME2	4
GO:0042455	GO:0042455	ribonucleoside biosynthetic process	4/251	23/18866	0.000221967	0.00133351	0.000694675	ADA/ADK/NME1/NME2	4
GO:0046129	GO:0046129	purine ribonucleoside biosynthetic process	4/251	23/18866	0.000221967	0.00133351	0.000694675	ADA/ADK/NME1/NME2	4
GO:0097150	GO:0097150	neuronal stem cell population maintenance	4/251	23/18866	0.000221967	0.00133351	0.000694675	REST/FOXO3/NOTCH1/HES1	4
GO:1903798	GO:1903798	regulation of production of miRNAs involved in gene silencing by miRNA	4/251	23/18866	0.000221967	0.00133351	0.000694675	TP53/STAT3/ZMPSTE24/TNF	4
GO:0010907	GO:0010907	positive regulation of glucose metabolic process	5/251	42/18866	0.000227943	0.00136193	0.000709482	RGN/SIRT1/IGF1/PPARGC1A/IRS1	5
GO:0021983	GO:0021983	pituitary gland development	5/251	42/18866	0.000227943	0.00136193	0.000709482	ADCYAP1/PROP1/HES1/POU1F1/NOG	5
GO:0046621	GO:0046621	negative regulation of organ growth	5/251	42/18866	0.000227943	0.00136193	0.000709482	GJA1/TGFBR2/STK4/WWC1/NOG	5
GO:0090278	GO:0090278	negative regulation of peptide hormone secretion	5/251	42/18866	0.000227943	0.00136193	0.000709482	REST/GHRL/IRS1/SFRP1/SIRT4	5
GO:0007369	GO:0007369	gastrulation	10/251	189/18866	0.000228148	0.00136193	0.000709482	GJA1/TP53/TGFBR2/WNT3A/LAMB3/ITGB4/LEO1/SFRP1/NOG/ARID1A	10
GO:0045471	GO:0045471	response to ethanol	8/251	122/18866	0.000229306	0.00136537	0.000711275	SOD1/STAT3/GNRH1/ADCYAP1/CHRNB2/EIF4EBP1/DNMT3A/CLDN1	8
GO:0097237	GO:0097237	cellular response to toxic substance	8/251	122/18866	0.000229306	0.00136537	0.000711275	ALB/RGN/SOD1/SOD2/APOE/TNF/HBB/SIRT3	8
GO:0032869	GO:0032869	cellular response to insulin stimulus	11/251	226/18866	0.000231629	0.00137746	0.00071757	SIRT1/FOXO3/AGT/KL/FOXO4/RPE65/EIF4EBP1/PDPK1/IRS1/CPEB1/STAT1	11
GO:0030509	GO:0030509	BMP signaling pathway	9/251	155/18866	0.000235509	0.00139876	0.00072867	NOTCH1/GATA4/SMURF2/SFRP1/ID1/HES1/LEMD2/RUNX2/NOG	9
GO:0006140	GO:0006140	regulation of nucleotide metabolic process	8/251	123/18866	0.000242485	0.0014382	0.000749213	HIF1A/STAT3/IGF1/SLC4A1/SIRT6/PPARGC1A/IFNG/ZBTB7A	8
GO:0030510	GO:0030510	regulation of BMP signaling pathway	7/251	93/18866	0.000243067	0.0014382	0.000749213	NOTCH1/GATA4/SMURF2/SFRP1/HES1/LEMD2/NOG	7
GO:0072080	GO:0072080	nephron tubule development	7/251	93/18866	0.000243067	0.0014382	0.000749213	AGT/NOTCH1/PKD1/STAT1/HES1/MYC/NOG	7
GO:0034329	GO:0034329	cell junction assembly	16/251	434/18866	0.000245425	0.00145032	0.000755528	GJA1/AGT/COL17A1/TLR2/CDC42/WNT3A/LAMB3/GHRL/CHRNB2/ITGB4/SNCA/PDPK1/CLDN1/TNF/SFRP1/SLC25A46	16
GO:0010821	GO:0010821	regulation of mitochondrion organization	10/251	191/18866	0.000248328	0.00146563	0.000763505	LMNA/TP63/TP53/HIF1A/CLU/IGF1/PPARGC1A/PPP3R1/SIRT7/SIRT4	10
GO:0008631	GO:0008631	intrinsic apoptotic signaling pathway in response to oxidative stress	5/251	43/18866	0.000255161	0.00150031	0.00078157	HIF1A/SOD1/SIRT1/SOD2/PML	5
GO:0046688	GO:0046688	response to copper ion	5/251	43/18866	0.000255161	0.00150031	0.00078157	SOD1/HSF1/SNCA/LOXL2/MAP1LC3A	5
GO:0150077	GO:0150077	regulation of neuroinflammatory response	5/251	43/18866	0.000255161	0.00150031	0.00078157	IGF1/GRN/ATM/TNF/NR1D1	5
GO:0001667	GO:0001667	ameboidal-type cell migration	17/251	481/18866	0.000258475	0.0015179	0.000790731	GJA1/JUN/HIF1A/TGFBR2/SIRT1/AGT/EDN1/APOE/NOTCH1/GRN/PDPK1/IFNG/TNF/SMURF2/PML/LOXL2/ID1	17
GO:0060993	GO:0060993	kidney morphogenesis	7/251	94/18866	0.00025969	0.0015208	0.000792243	AGT/ZMPSTE24/PKD1/STAT1/HES1/MYC/NOG	7
GO:1905954	GO:1905954	positive regulation of lipid localization	7/251	94/18866	0.00025969	0.0015208	0.000792243	SIRT1/EDN1/NFKB1/APOE/GHRL/PON1/LDLRAP1	7
GO:0031848	GO:0031848	protection from non-homologous end joining at telomere	3/251	10/18866	0.000260588	0.0015208	0.000792243	ERCC4/ERCC1/TERF2	3
GO:0032070	GO:0032070	regulation of deoxyribonuclease activity	3/251	10/18866	0.000260588	0.0015208	0.000792243	SIRT1/PCNA/DDX11	3
GO:0060768	GO:0060768	regulation of epithelial cell proliferation involved in prostate gland development	3/251	10/18866	0.000260588	0.0015208	0.000792243	NOTCH1/CDKN1B/STK11	3
GO:0007095	GO:0007095	mitotic G2 DNA damage checkpoint	4/251	24/18866	0.000263592	0.00153072	0.000797412	BLM/FOXO4/ATM/CDKN1A	4
GO:0010869	GO:0010869	regulation of receptor biosynthetic process	4/251	24/18866	0.000263592	0.00153072	0.000797412	HIF1A/EDN1/IFNG/NR1D1	4
GO:0044321	GO:0044321	response to leptin	4/251	24/18866	0.000263592	0.00153072	0.000797412	STAT3/SIRT1/EDN1/NR1D1	4
GO:0044346	GO:0044346	fibroblast apoptotic process	4/251	24/18866	0.000263592	0.00153072	0.000797412	TP63/TP53/SFRP1/MYC	4
GO:0061136	GO:0061136	regulation of proteasomal protein catabolic process	10/251	193/18866	0.000269983	0.0015659	0.000815738	CLU/SIRT6/APOE/UBB/KCNE2/CCAR2/PKD1/STUB1/CSNK1A1/SIRT2	10
GO:0035270	GO:0035270	endocrine system development	8/251	125/18866	0.000270708	0.00156817	0.000816922	ADCYAP1/ARNTL/PROP1/PDPK1/HES1/RHEB/POU1F1/NOG	8
GO:0090596	GO:0090596	sensory organ morphogenesis	12/251	269/18866	0.000271549	0.0015711	0.000818448	HIF1A/SOD1/STAT3/EDN1/WNT3A/GDF11/RPE65/EFEMP1/ATF4/TBX2/NOG/ARID1A	12
GO:0031346	GO:0031346	positive regulation of cell projection organization	15/251	394/18866	0.000272269	0.00157333	0.000819609	NME1/NME2/AGT/CDC42/WNT3A/ADCYAP1/APOE/DBN1/CXCL12/GRN/EZH2/HRAS/FBXO31/CXCR4/STK11	15
GO:0050709	GO:0050709	negative regulation of protein secretion	7/251	95/18866	0.000277216	0.00159753	0.000832215	REST/APOE/GHRL/CD22/IRS1/SFRP1/SIRT4	7
GO:0061326	GO:0061326	renal tubule development	7/251	95/18866	0.000277216	0.00159753	0.000832215	AGT/NOTCH1/PKD1/STAT1/HES1/MYC/NOG	7
GO:0018105	GO:0018105	peptidyl-serine phosphorylation	13/251	310/18866	0.000277476	0.00159753	0.000832215	TGFBR2/WNT3A/ATR/SNCA/STK4/PDPK1/ATM/PKD1/IFNG/TNF/MAPKAPK5/DMD/CSNK1A1	13
GO:0022407	GO:0022407	regulation of cell-cell adhesion	16/251	439/18866	0.000278841	0.00160342	0.000835282	ADA/PNP/TGFBR2/IGF1/GNRH1/CDC42/WNT3A/NLRP3/PIEZO1/CXCL12/NOTCH1/FOXA1/PDPK1/IFNG/TNF/HES1	16
GO:0051259	GO:0051259	protein complex oligomerization	11/251	231/18866	0.000279572	0.00160566	0.000836451	TP63/TP53/SOD2/SIGMAR1/BLM/SNCA/PKD1/CLDN1/STING1/USP16/ELAVL1	11
GO:0045687	GO:0045687	positive regulation of glial cell differentiation	5/251	44/18866	0.000284779	0.00163158	0.000849951	TLR2/NOTCH1/HES1/RHEB/CXCR4	5
GO:0060612	GO:0060612	adipose tissue development	5/251	44/18866	0.000284779	0.00163158	0.000849951	SIRT1/PPARGC1A/GHRL/UBB/FTO	5
GO:0046034	GO:0046034	ATP metabolic process	13/251	311/18866	0.000286216	0.00163781	0.000853197	AK1/TP53/HIF1A/STAT3/IGF1/SLC4A1/SDHC/SIRT6/ADCYAP1/PPARGC1A/SNCA/IFNG/ZBTB7A	13
GO:0031497	GO:0031497	chromatin assembly	10/251	195/18866	0.000293197	0.00167368	0.000871885	TP53/SIRT1/CDKN2A/SIRT6/DNMT3A/SUV39H1/UBN1/HELLS/ASF1A/SIRT2	10
GO:1902275	GO:1902275	regulation of chromatin organization	10/251	195/18866	0.000293197	0.00167368	0.000871885	LMNA/TP53/SIRT1/ZMPSTE24/SIRT6/PPARGC1A/SNCA/ATM/ASF1A/DNMT3B	10
GO:1905477	GO:1905477	positive regulation of protein localization to membrane	8/251	127/18866	0.000301563	0.00171935	0.000895675	TP63/TP53/WNT3A/PDPK1/HRAS/IFNG/TNF/PPP3R1	8
GO:0070920	GO:0070920	regulation of production of small RNA involved in gene silencing by RNA	4/251	25/18866	0.000310539	0.00176332	0.00091858	TP53/STAT3/ZMPSTE24/TNF	4
GO:1905564	GO:1905564	positive regulation of vascular endothelial cell proliferation	4/251	25/18866	0.000310539	0.00176332	0.00091858	STAT3/SIRT6/GHRL/PDPK1	4
GO:2000679	GO:2000679	positive regulation of transcription regulatory region DNA binding	4/251	25/18866	0.000310539	0.00176332	0.00091858	IGF1/WNT3A/IFNG/RB1	4
GO:0061371	GO:0061371	determination of heart left/right asymmetry	6/251	69/18866	0.000310776	0.00176332	0.00091858	HIF1A/TGFBR2/WNT3A/NOTCH1/GATA4/TBX2	6
GO:0032651	GO:0032651	regulation of interleukin-1 beta production	7/251	97/18866	0.000315119	0.0017858	0.000930292	STAT3/IGF1/GHRL/NLRP3/NLRP1/IFNG/TNF	7
GO:0003197	GO:0003197	endocardial cushion development	5/251	45/18866	0.000316933	0.0017896	0.000932274	TGFBR2/NOTCH1/GATA4/TBX2/NOG	5
GO:0042771	GO:0042771	intrinsic apoptotic signaling pathway in response to DNA damage by p53 class mediator	5/251	45/18866	0.000316933	0.0017896	0.000932274	TP63/TP53/SIRT1/CDKN1A/PML	5
GO:1904646	GO:1904646	cellular response to amyloid-beta	5/251	45/18866	0.000316933	0.0017896	0.000932274	GJA1/FOXO3/IGF1/NAMPT/CACNA1A	5
GO:0006694	GO:0006694	steroid biosynthetic process	10/251	197/18866	0.000318058	0.00179165	0.000933339	SOD1/SIRT1/REST/NFKB1/APOE/PPARGC1A/IFNG/TNF/DHCR24/NR1D1	10
GO:0051216	GO:0051216	cartilage development	10/251	197/18866	0.000318058	0.00179165	0.000933339	HIF1A/TGFBR2/EDN1/ZMPSTE24/GHRL/EFEMP1/PKD1/LOXL2/RUNX2/NOG	10
GO:2001236	GO:2001236	regulation of extrinsic apoptotic signaling pathway	9/251	162/18866	0.000326838	0.00183891	0.000957956	LMNA/SERPINE1/AGT/IGF1/STK4/TNF/PML/SFRP1/ATF3	9
GO:0043112	GO:0043112	receptor metabolic process	10/251	198/18866	0.000331134	0.00186085	0.000969386	HIF1A/EDN1/WNT3A/APOE/SNCA/IFNG/TNF/NR1D1/LDLRAP1/BECN1	10
GO:0032370	GO:0032370	positive regulation of lipid transport	6/251	70/18866	0.000336176	0.00188467	0.000981797	SIRT1/EDN1/APOE/GHRL/PON1/LDLRAP1	6
GO:0032374	GO:0032374	regulation of cholesterol transport	6/251	70/18866	0.000336176	0.00188467	0.000981797	SIRT1/NFKB1/APOE/APOC1/PON1/LDLRAP1	6
GO:0002328	GO:0002328	pro-B cell differentiation	3/251	11/18866	0.000354791	0.00196326	0.00102274	NOTCH1/LIG4/HES1	3
GO:0006348	GO:0006348	chromatin silencing at telomere	3/251	11/18866	0.000354791	0.00196326	0.00102274	SIRT6/EZH2/SIRT2	3
GO:0031442	GO:0031442	positive regulation of mRNA 3'-end processing	3/251	11/18866	0.000354791	0.00196326	0.00102274	HSF1/LEO1/CPEB1	3
GO:0035865	GO:0035865	cellular response to potassium ion	3/251	11/18866	0.000354791	0.00196326	0.00102274	SOD1/HSF1/PPARGC1A	3
GO:0051974	GO:0051974	negative regulation of telomerase activity	3/251	11/18866	0.000354791	0.00196326	0.00102274	TP53/TERF1/POT1	3
GO:0060281	GO:0060281	regulation of oocyte development	3/251	11/18866	0.000354791	0.00196326	0.00102274	IGF1/BNC1/SIRT2	3
GO:0060379	GO:0060379	cardiac muscle cell myoblast differentiation	3/251	11/18866	0.000354791	0.00196326	0.00102274	REST/NOTCH1/TBX2	3
GO:0060767	GO:0060767	epithelial cell proliferation involved in prostate gland development	3/251	11/18866	0.000354791	0.00196326	0.00102274	NOTCH1/CDKN1B/STK11	3
GO:0070933	GO:0070933	histone H4 deacetylation	3/251	11/18866	0.000354791	0.00196326	0.00102274	REST/SIRT7/SIRT2	3
GO:1905879	GO:1905879	regulation of oogenesis	3/251	11/18866	0.000354791	0.00196326	0.00102274	IGF1/BNC1/SIRT2	3
GO:1990440	GO:1990440	positive regulation of transcription from RNA polymerase II promoter in response to endoplasmic reticulum stress	3/251	11/18866	0.000354791	0.00196326	0.00102274	TP53/ATF4/ATF3	3
GO:0072163	GO:0072163	mesonephric epithelium development	7/251	99/18866	0.000357072	0.00197124	0.00102689	AGT/GDF11/PKD1/SFRP1/HES1/MYC/NOG	7
GO:0072164	GO:0072164	mesonephric tubule development	7/251	99/18866	0.000357072	0.00197124	0.00102689	AGT/GDF11/PKD1/SFRP1/HES1/MYC/NOG	7
GO:1901888	GO:1901888	regulation of cell junction assembly	10/251	200/18866	0.000358635	0.00197754	0.00103018	GJA1/AGT/TLR2/WNT3A/GHRL/CHRNB2/SNCA/CLDN1/TNF/SFRP1	10
GO:0032371	GO:0032371	regulation of sterol transport	6/251	71/18866	0.000363173	0.00199796	0.00104082	SIRT1/NFKB1/APOE/APOC1/PON1/LDLRAP1	6
GO:0022616	GO:0022616	DNA strand elongation	4/251	26/18866	0.000363189	0.00199796	0.00104082	DNA2/PCNA/LIG1/POT1	4
GO:0003206	GO:0003206	cardiac chamber morphogenesis	8/251	131/18866	0.000371905	0.00204352	0.00106455	TP53/HIF1A/TGFBR2/NOTCH1/GATA4/TBX2/HES1/NOG	8
GO:0034612	GO:0034612	response to tumor necrosis factor	13/251	320/18866	0.000376031	0.00206378	0.0010751	TP53/SIRT1/FOXO3/EDN1/NFKB1/TNFRSF1A/CCL11/PPARGC1A/CLDN1/STAT1/TNF/SFRP1/NR1D1	13
GO:0045807	GO:0045807	positive regulation of endocytosis	7/251	100/18866	0.000379663	0.00207885	0.00108296	SERPINE1/CLU/CDC42/WNT3A/APOE/SNCA/LDLRAP1	7
GO:0070301	GO:0070301	cellular response to hydrogen peroxide	7/251	100/18866	0.000379663	0.00207885	0.00108296	SIRT1/FOXO3/SIGMAR1/HSF1/EZH2/PCNA/MAP1LC3A	7
GO:0006323	GO:0006323	DNA packaging	11/251	240/18866	0.000387037	0.0021143	0.00110142	TP53/SIRT1/CDKN2A/SIRT6/DNMT3A/SUV39H1/UBN1/CHD5/HELLS/ASF1A/SIRT2	11
GO:0070663	GO:0070663	regulation of leukocyte proliferation	11/251	240/18866	0.000387037	0.0021143	0.00110142	ADA/PNP/TGFBR2/IGF1/GNRH1/WNT3A/CD22/CHRNB2/ATM/CDKN1A/HES1	11
GO:0030225	GO:0030225	macrophage differentiation	5/251	47/18866	0.00038941	0.00211987	0.00110432	SIRT1/TLR2/CDC42/IFNG/RB1	5
GO:0046638	GO:0046638	positive regulation of alpha-beta T cell differentiation	5/251	47/18866	0.00038941	0.00211987	0.00110432	ADA/PNP/TGFBR2/NLRP3/IFNG	5
GO:0048599	GO:0048599	oocyte development	5/251	47/18866	0.00038941	0.00211987	0.00110432	FOXO3/IGF1/BNC1/ATM/SIRT2	5
GO:0001101	GO:0001101	response to acid chemical	8/251	132/18866	0.00039143	0.0021284	0.00110876	EDN1/HSF1/PPARGC1A/DNMT3A/CPEB1/TNF/CDKN1B/PCNA	8
GO:0010631	GO:0010631	epithelial cell migration	14/251	365/18866	0.000402752	0.00218491	0.0011382	JUN/HIF1A/TGFBR2/SIRT1/AGT/EDN1/APOE/NOTCH1/GRN/PDPK1/IFNG/TNF/LOXL2/ID1	14
GO:2000146	GO:2000146	negative regulation of cell motility	14/251	365/18866	0.000402752	0.00218491	0.0011382	ADA/GJA1/RGN/SERPINE1/STAT3/FOXO3/GNRH1/APOE/PPARGC1A/CXCL12/NOTCH1/TNF/SFRP1/NOG	14
GO:0002792	GO:0002792	negative regulation of peptide secretion	7/251	101/18866	0.000403384	0.00218581	0.00113867	REST/APOE/GHRL/CD22/IRS1/SFRP1/SIRT4	7
GO:0045672	GO:0045672	positive regulation of osteoclast differentiation	4/251	27/18866	0.000421926	0.00227485	0.00118506	PPARGC1B/IFNG/TNF/FOS	4
GO:0048143	GO:0048143	astrocyte activation	4/251	27/18866	0.000421926	0.00227485	0.00118506	GRN/IFNG/TNF/NR1D1	4
GO:1902175	GO:1902175	regulation of oxidative stress-induced intrinsic apoptotic signaling pathway	4/251	27/18866	0.000421926	0.00227485	0.00118506	HIF1A/SOD1/SIRT1/SOD2	4
GO:0010611	GO:0010611	regulation of cardiac muscle hypertrophy	6/251	73/18866	0.000422237	0.00227485	0.00118506	LMNA/AGT/EDN1/IGF1/TNFRSF1A/NOTCH1	6
GO:0051145	GO:0051145	smooth muscle cell differentiation	6/251	73/18866	0.000422237	0.00227485	0.00118506	SIRT1/SOD2/FOXO4/NOTCH1/NFATC1/HES1	6
GO:0051235	GO:0051235	maintenance of location	13/251	324/18866	0.000423063	0.00227669	0.00118601	GJA1/ALB/SIRT1/NFKB1/APOE/DBN1/SNCA/PDPK1/PKD1/TNF/PML/FTO/DMD	13
GO:0071772	GO:0071772	response to BMP	9/251	168/18866	0.000426781	0.00229145	0.0011937	NOTCH1/GATA4/SMURF2/SFRP1/ID1/HES1/LEMD2/RUNX2/NOG	9
GO:0071773	GO:0071773	cellular response to BMP stimulus	9/251	168/18866	0.000426781	0.00229145	0.0011937	NOTCH1/GATA4/SMURF2/SFRP1/ID1/HES1/LEMD2/RUNX2/NOG	9
GO:0001822	GO:0001822	kidney development	12/251	283/18866	0.000429408	0.00230029	0.00119831	RGN/AGT/ZMPSTE24/MME/GDF11/NOTCH1/PKD1/STAT1/SFRP1/HES1/MYC/NOG	12
GO:0032868	GO:0032868	response to insulin	12/251	283/18866	0.000429408	0.00230029	0.00119831	SIRT1/FOXO3/AGT/KL/TLR2/FOXO4/RPE65/EIF4EBP1/PDPK1/IRS1/CPEB1/STAT1	12
GO:1990928	GO:1990928	response to amino acid starvation	5/251	48/18866	0.000430022	0.00230096	0.00119866	EIF4EBP1/CDKN1A/ATF4/ATF3/MAP1LC3A	5
GO:0090132	GO:0090132	epithelium migration	14/251	368/18866	0.000436966	0.00233546	0.00121663	JUN/HIF1A/TGFBR2/SIRT1/AGT/EDN1/APOE/NOTCH1/GRN/PDPK1/IFNG/TNF/LOXL2/ID1	14
GO:0001823	GO:0001823	mesonephros development	7/251	103/18866	0.000454378	0.00242063	0.001261	AGT/GDF11/PKD1/SFRP1/HES1/MYC/NOG	7
GO:0048709	GO:0048709	oligodendrocyte differentiation	7/251	103/18866	0.000454378	0.00242063	0.001261	CLU/TLR2/ERCC2/NOTCH1/HES1/RHEB/CXCR4	7
GO:0032481	GO:0032481	positive regulation of type I interferon production	6/251	74/18866	0.000454448	0.00242063	0.001261	NFKB1/TLR2/MYD88/STAT1/STING1/CGAS	6
GO:1904951	GO:1904951	positive regulation of establishment of protein localization	14/251	370/18866	0.00046113	0.00245344	0.00127809	GJA1/TP63/TP53/HIF1A/IGF1/TLR2/CDC42/GHRL/HRAS/IFNG/TNF/DKC1/PPP3R1/SIRT3	14
GO:0000012	GO:0000012	single strand break repair	3/251	12/18866	0.000468414	0.00245604	0.00127944	SIRT1/TERF2/LIG4	3
GO:0001821	GO:0001821	histamine secretion	3/251	12/18866	0.000468414	0.00245604	0.00127944	ADA/EDN1/ADCYAP1	3
GO:0031581	GO:0031581	hemidesmosome assembly	3/251	12/18866	0.000468414	0.00245604	0.00127944	COL17A1/LAMB3/ITGB4	3
GO:0042368	GO:0042368	vitamin D biosynthetic process	3/251	12/18866	0.000468414	0.00245604	0.00127944	NFKB1/IFNG/TNF	3
GO:0051095	GO:0051095	regulation of helicase activity	3/251	12/18866	0.000468414	0.00245604	0.00127944	TP53/SIRT1/POT1	3
GO:0060742	GO:0060742	epithelial cell differentiation involved in prostate gland development	3/251	12/18866	0.000468414	0.00245604	0.00127944	TP63/NOTCH1/FOXA1	3
GO:0070243	GO:0070243	regulation of thymocyte apoptotic process	3/251	12/18866	0.000468414	0.00245604	0.00127944	ADA/TP53/HIF1A	3
GO:0070278	GO:0070278	extracellular matrix constituent secretion	3/251	12/18866	0.000468414	0.00245604	0.00127944	AGT/TNFRSF1A/NOTCH1	3
GO:0090154	GO:0090154	positive regulation of sphingolipid biosynthetic process	3/251	12/18866	0.000468414	0.00245604	0.00127944	TNFRSF1A/TNF/SIRT3	3
GO:0097201	GO:0097201	negative regulation of transcription from RNA polymerase II promoter in response to stress	3/251	12/18866	0.000468414	0.00245604	0.00127944	JUN/VHL/SIRT2	3
GO:0097284	GO:0097284	hepatocyte apoptotic process	3/251	12/18866	0.000468414	0.00245604	0.00127944	STK4/DNMT3A/RB1	3
GO:1905461	GO:1905461	positive regulation of vascular associated smooth muscle cell apoptotic process	3/251	12/18866	0.000468414	0.00245604	0.00127944	SOD2/STK4/ATF4	3
GO:2000304	GO:2000304	positive regulation of ceramide biosynthetic process	3/251	12/18866	0.000468414	0.00245604	0.00127944	TNFRSF1A/TNF/SIRT3	3
GO:0140014	GO:0140014	mitotic nuclear division	12/251	286/18866	0.000471793	0.002471	0.00128724	EDN1/IGF1/CDC42/ATM/CDKN1B/RB1/USP16/BUB1B/CDC14B/SIRT7/BECN1/SIRT2	12
GO:0035196	GO:0035196	production of miRNAs involved in gene silencing by miRNA	5/251	49/18866	0.000473747	0.00247571	0.00128969	TP53/STAT3/ZMPSTE24/HNRNPA2B1/TNF	5
GO:0042149	GO:0042149	cellular response to glucose starvation	5/251	49/18866	0.000473747	0.00247571	0.00128969	TP53/FOXO3/HNRNPA1/ATF4/BECN1	5
GO:0050671	GO:0050671	positive regulation of lymphocyte proliferation	8/251	136/18866	0.00047805	0.00249542	0.00129996	ADA/PNP/TGFBR2/IGF1/WNT3A/CHRNB2/CDKN1A/HES1	8
GO:0030307	GO:0030307	positive regulation of cell growth	9/251	171/18866	0.000485468	0.00252046	0.001313	EDN1/IGF1/CDC42/WNT3A/DBN1/CXCL12/SFRP1/CDKN2AIP/CXCR4	9
GO:0003180	GO:0003180	aortic valve morphogenesis	4/251	28/18866	0.000487139	0.00252046	0.001313	NOTCH1/GATA4/NFATC1/RB1	4
GO:0010458	GO:0010458	exit from mitosis	4/251	28/18866	0.000487139	0.00252046	0.001313	CDKN1B/CDC14B/SIRT7/SIRT2	4
GO:0010894	GO:0010894	negative regulation of steroid biosynthetic process	4/251	28/18866	0.000487139	0.00252046	0.001313	SOD1/REST/NFKB1/APOE	4
GO:0035883	GO:0035883	enteroendocrine cell differentiation	4/251	28/18866	0.000487139	0.00252046	0.001313	ARNTL/PDPK1/HES1/RHEB	4
GO:0042745	GO:0042745	circadian sleep/wake cycle	4/251	28/18866	0.000487139	0.00252046	0.001313	ADA/GHRL/CHRNB2/NR1D1	4
GO:0045686	GO:0045686	negative regulation of glial cell differentiation	4/251	28/18866	0.000487139	0.00252046	0.001313	NOTCH1/HES1/NR1D1/NOG	4
GO:1902932	GO:1902932	positive regulation of alcohol biosynthetic process	4/251	28/18866	0.000487139	0.00252046	0.001313	SNCA/IFNG/TNF/POU1F1	4
GO:1902905	GO:1902905	positive regulation of supramolecular fiber organization	10/251	208/18866	0.000488438	0.00252217	0.00131389	EDN1/CLU/CDC42/APOE/CCL11/CDKN1B/SFRP1/ID1/RB1/NOX4	10
GO:0072088	GO:0072088	nephron epithelium morphogenesis	6/251	75/18866	0.000488543	0.00252217	0.00131389	AGT/PKD1/STAT1/HES1/MYC/NOG	6
GO:0016358	GO:0016358	dendrite development	11/251	247/18866	0.000492907	0.0025419	0.00132418	CDC42/APOE/DBN1/GHRL/CHRNB2/EZH2/FBXO31/ID1/SLC25A46/KNDC1/STK11	11
GO:0032946	GO:0032946	positive regulation of mononuclear cell proliferation	8/251	137/18866	0.000501969	0.0025858	0.00134704	ADA/PNP/TGFBR2/IGF1/WNT3A/CHRNB2/CDKN1A/HES1	8
GO:0030301	GO:0030301	cholesterol transport	7/251	105/18866	0.00051039	0.0026263	0.00136814	SIRT1/CLU/NFKB1/APOE/APOC1/PON1/LDLRAP1	7
GO:0018108	GO:0018108	peptidyl-tyrosine phosphorylation	14/251	374/18866	0.000512892	0.00263341	0.00137184	TP53/STAT3/AGT/IGF1/HSF1/WNT3A/TNFRSF1A/GHRL/EFEMP1/IFNG/TNF/SFRP1/HES1/NOX4	14
GO:0090130	GO:0090130	tissue migration	14/251	374/18866	0.000512892	0.00263341	0.00137184	JUN/HIF1A/TGFBR2/SIRT1/AGT/EDN1/APOE/NOTCH1/GRN/PDPK1/IFNG/TNF/LOXL2/ID1	14
GO:0010718	GO:0010718	positive regulation of epithelial to mesenchymal transition	5/251	50/18866	0.000520736	0.00265051	0.00138075	TGFBR2/NOTCH1/EZH2/TGFB1I1/LOXL2	5
GO:0014009	GO:0014009	glial cell proliferation	5/251	50/18866	0.000520736	0.00265051	0.00138075	CLU/ADCYAP1/NOTCH1/TNF/HES1	5
GO:0031648	GO:0031648	protein destabilization	5/251	50/18866	0.000520736	0.00265051	0.00138075	SIRT1/SIRT6/SNCA/ID1/NR1D1	5
GO:0045646	GO:0045646	regulation of erythrocyte differentiation	5/251	50/18866	0.000520736	0.00265051	0.00138075	HIF1A/STAT3/FOXO3/HSPA9/STAT1	5
GO:0045981	GO:0045981	positive regulation of nucleotide metabolic process	5/251	50/18866	0.000520736	0.00265051	0.00138075	HIF1A/STAT3/IGF1/PPARGC1A/IFNG	5
GO:0048546	GO:0048546	digestive tract morphogenesis	5/251	50/18866	0.000520736	0.00265051	0.00138075	TP63/HIF1A/NOTCH1/GATA4/SFRP1	5
GO:1900544	GO:1900544	positive regulation of purine nucleotide metabolic process	5/251	50/18866	0.000520736	0.00265051	0.00138075	HIF1A/STAT3/IGF1/PPARGC1A/IFNG	5
GO:1903580	GO:1903580	positive regulation of ATP metabolic process	5/251	50/18866	0.000520736	0.00265051	0.00138075	HIF1A/STAT3/IGF1/PPARGC1A/IFNG	5
GO:0014743	GO:0014743	regulation of muscle hypertrophy	6/251	76/18866	0.000524596	0.00266727	0.00138948	LMNA/AGT/EDN1/IGF1/TNFRSF1A/NOTCH1	6
GO:0034764	GO:0034764	positive regulation of transmembrane transport	10/251	210/18866	0.000526359	0.00267294	0.00139244	RGN/AGT/IGF1/SNCA/PDPK1/KCNE2/KCNQ1/IRS1/IFNG/DMD	10
GO:0098754	GO:0098754	detoxification	8/251	138/18866	0.000526849	0.00267294	0.00139244	ALB/RGN/SOD1/SOD2/APOE/TNF/HBB/SIRT3	8
GO:0050863	GO:0050863	regulation of T cell activation	13/251	332/18866	0.000532257	0.00269746	0.00140521	ADA/PNP/SOD1/TGFBR2/IGF1/GNRH1/CDC42/NLRP3/PDPK1/IFNG/CGAS/HES1/FANCA	13
GO:0052547	GO:0052547	regulation of peptidase activity	16/251	466/18866	0.000536015	0.00271358	0.00141361	TP63/SERPINE1/STAT3/SIRT1/REST/AGT/HSF1/WNT3A/NLRP3/SNCA/GRN/NLRP1/TNF/PML/DHCR24/MYC	16
GO:0019233	GO:0019233	sensory perception of pain	7/251	106/18866	0.000540385	0.00272396	0.00141902	EDN1/MME/ADCYAP1/CHRNB2/CXCL12/MC1R/CXCR4	7
GO:0032611	GO:0032611	interleukin-1 beta production	7/251	106/18866	0.000540385	0.00272396	0.00141902	STAT3/IGF1/GHRL/NLRP3/NLRP1/IFNG/TNF	7
GO:0046632	GO:0046632	alpha-beta T cell differentiation	7/251	106/18866	0.000540385	0.00272396	0.00141902	ADA/PNP/TGFBR2/STAT3/NLRP3/IFNG/SATB1	7
GO:1905269	GO:1905269	positive regulation of chromatin organization	7/251	106/18866	0.000540385	0.00272396	0.00141902	LMNA/TP53/SIRT1/SIRT6/PPARGC1A/ATM/DNMT3B	7
GO:0018209	GO:0018209	peptidyl-serine modification	13/251	333/18866	0.00054745	0.00275661	0.00143603	TGFBR2/WNT3A/ATR/SNCA/STK4/PDPK1/ATM/PKD1/IFNG/TNF/MAPKAPK5/DMD/CSNK1A1	13
GO:0018212	GO:0018212	peptidyl-tyrosine modification	14/251	377/18866	0.000554889	0.00279108	0.00145398	TP53/STAT3/AGT/IGF1/HSF1/WNT3A/TNFRSF1A/GHRL/EFEMP1/IFNG/TNF/SFRP1/HES1/NOX4	14
GO:0002230	GO:0002230	positive regulation of defense response to virus by host	4/251	29/18866	0.000559219	0.00279788	0.00145753	STAT1/STING1/CGAS/TRAF3IP2	4
GO:0006294	GO:0006294	nucleotide-excision repair, preincision complex assembly	4/251	29/18866	0.000559219	0.00279788	0.00145753	ERCC2/XPA/ERCC5/UBB	4
GO:0032373	GO:0032373	positive regulation of sterol transport	4/251	29/18866	0.000559219	0.00279788	0.00145753	SIRT1/APOE/PON1/LDLRAP1	4
GO:0032376	GO:0032376	positive regulation of cholesterol transport	4/251	29/18866	0.000559219	0.00279788	0.00145753	SIRT1/APOE/PON1/LDLRAP1	4
GO:0090344	GO:0090344	negative regulation of cell aging	4/251	29/18866	0.000559219	0.00279788	0.00145753	SIRT1/FOXM1/TERF2/NAMPT	4
GO:0014015	GO:0014015	positive regulation of gliogenesis	6/251	77/18866	0.000562686	0.00280924	0.00146344	TLR2/NOTCH1/TNF/HES1/RHEB/CXCR4	6
GO:0072028	GO:0072028	nephron morphogenesis	6/251	77/18866	0.000562686	0.00280924	0.00146344	AGT/PKD1/STAT1/HES1/MYC/NOG	6
GO:0072001	GO:0072001	renal system development	12/251	292/18866	0.000567214	0.00282885	0.00147365	RGN/AGT/ZMPSTE24/MME/GDF11/NOTCH1/PKD1/STAT1/SFRP1/HES1/MYC/NOG	12
GO:0045912	GO:0045912	negative regulation of carbohydrate metabolic process	5/251	51/18866	0.000571144	0.0028425	0.00148077	TP53/STAT3/SLC4A1/SIRT6/PPARGC1A	5
GO:0000018	GO:0000018	regulation of DNA recombination	7/251	107/18866	0.000571767	0.0028425	0.00148077	WRN/BLM/SIRT6/ERCC2/TERF2/RTEL1/CGAS	7
GO:0051983	GO:0051983	regulation of chromosome segregation	7/251	107/18866	0.000571767	0.0028425	0.00148077	CDC42/ATM/RB1/DDX11/BUB1B/BECN1/SIRT2	7
GO:0043161	GO:0043161	proteasome-mediated ubiquitin-dependent protein catabolic process	15/251	424/18866	0.000586725	0.00291378	0.0015179	SIRT1/CLU/SIRT6/ARNTL/UBB/CCAR2/FBXO31/SKP2/SMURF2/PML/ECRG4/STUB1/CSNK1A1/BUB1B/SIRT2	15
GO:0010634	GO:0010634	positive regulation of epithelial cell migration	9/251	176/18866	0.000597926	0.00295693	0.00154038	JUN/HIF1A/TGFBR2/SIRT1/AGT/EDN1/GRN/PDPK1/IFNG	9
GO:0043900	GO:0043900	regulation of multi-organism process	6/251	78/18866	0.000602889	0.00295693	0.00154038	ADA/GJA1/IGF1/BNC1/SMURF2/SIRT2	6
GO:0000722	GO:0000722	telomere maintenance via recombination	3/251	13/18866	0.000602968	0.00295693	0.00154038	ERCC4/ERCC1/TERF2	3
GO:0010870	GO:0010870	positive regulation of receptor biosynthetic process	3/251	13/18866	0.000602968	0.00295693	0.00154038	HIF1A/EDN1/IFNG	3
GO:0021984	GO:0021984	adenohypophysis development	3/251	13/18866	0.000602968	0.00295693	0.00154038	PROP1/HES1/POU1F1	3
GO:0030656	GO:0030656	regulation of vitamin metabolic process	3/251	13/18866	0.000602968	0.00295693	0.00154038	NFKB1/IFNG/TNF	3
GO:0051988	GO:0051988	regulation of attachment of spindle microtubules to kinetochore	3/251	13/18866	0.000602968	0.00295693	0.00154038	CDC42/BECN1/SIRT2	3
GO:0061043	GO:0061043	regulation of vascular wound healing	3/251	13/18866	0.000602968	0.00295693	0.00154038	SERPINE1/TNF/CXCR4	3
GO:0061469	GO:0061469	regulation of type B pancreatic cell proliferation	3/251	13/18866	0.000602968	0.00295693	0.00154038	WNT3A/SFRP1/NR1D1	3
GO:0071872	GO:0071872	cellular response to epinephrine stimulus	3/251	13/18866	0.000602968	0.00295693	0.00154038	SNCA/KCNQ1/SIRT2	3
GO:1902947	GO:1902947	regulation of tau-protein kinase activity	3/251	13/18866	0.000602968	0.00295693	0.00154038	CLU/IFNG/RB1	3
GO:2000121	GO:2000121	regulation of removal of superoxide radicals	3/251	13/18866	0.000602968	0.00295693	0.00154038	RGN/TNF/SIRT3	3
GO:0071887	GO:0071887	leukocyte apoptotic process	7/251	108/18866	0.000604581	0.00296175	0.00154289	ADA/TP53/HIF1A/SIRT1/CDKN2A/CXCL12/TRAF3IP2	7
GO:0006816	GO:0006816	calcium ion transport	15/251	426/18866	0.000615763	0.00301339	0.00156979	GJA1/RGN/AGT/ZMPSTE24/WNT3A/CHRNB2/CXCL12/SNCA/PDPK1/KCNE2/PKD1/PML/DMD/CXCR4/CACNA1A	15
GO:0051321	GO:0051321	meiotic cell cycle	11/251	254/18866	0.000622007	0.00304078	0.00158406	ERCC4/ERCC1/HSF1/GPR3/UBB/TERF1/ATM/FANCA/BUB1B/SIRT7/SIRT2	11
GO:0003179	GO:0003179	heart valve morphogenesis	5/251	52/18866	0.000625126	0.00304336	0.0015854	TGFBR2/NOTCH1/GATA4/NFATC1/RB1	5
GO:0009994	GO:0009994	oocyte differentiation	5/251	52/18866	0.000625126	0.00304336	0.0015854	FOXO3/IGF1/BNC1/ATM/SIRT2	5
GO:0030514	GO:0030514	negative regulation of BMP signaling pathway	5/251	52/18866	0.000625126	0.00304336	0.0015854	NOTCH1/SMURF2/SFRP1/LEMD2/NOG	5
GO:0050999	GO:0050999	regulation of nitric-oxide synthase activity	5/251	52/18866	0.000625126	0.00304336	0.0015854	HIF1A/APOE/TERF2/KRAS/TNF	5
GO:0043457	GO:0043457	regulation of cellular respiration	4/251	30/18866	0.000638563	0.00310234	0.00161613	HIF1A/PPARGC1A/SNCA/IFNG	4
GO:0045939	GO:0045939	negative regulation of steroid metabolic process	4/251	30/18866	0.000638563	0.00310234	0.00161613	SOD1/REST/NFKB1/APOE	4
GO:0008286	GO:0008286	insulin receptor signaling pathway	8/251	143/18866	0.000666679	0.0032356	0.00168555	SIRT1/FOXO3/AGT/KL/FOXO4/RPE65/EIF4EBP1/IRS1	8
GO:0009141	GO:0009141	nucleoside triphosphate metabolic process	7/251	110/18866	0.000674691	0.00325765	0.00169704	ADA/ADK/AK1/NME1/NME2/STAT3/PPARGC1A	7
GO:0071867	GO:0071867	response to monoamine	7/251	110/18866	0.000674691	0.00325765	0.00169704	PPARGC1A/SNCA/KCNQ1/ATF4/ID1/GABPA/SIRT2	7
GO:0071869	GO:0071869	response to catecholamine	7/251	110/18866	0.000674691	0.00325765	0.00169704	PPARGC1A/SNCA/KCNQ1/ATF4/ID1/GABPA/SIRT2	7
GO:0072009	GO:0072009	nephron epithelium development	7/251	110/18866	0.000674691	0.00325765	0.00169704	AGT/NOTCH1/PKD1/STAT1/HES1/MYC/NOG	7
GO:0090100	GO:0090100	positive regulation of transmembrane receptor protein serine/threonine kinase signaling pathway	7/251	110/18866	0.000674691	0.00325765	0.00169704	GDF11/NOTCH1/GATA4/TGFB1I1/HES1/CDKN2B/STK11	7
GO:0032731	GO:0032731	positive regulation of interleukin-1 beta production	5/251	53/18866	0.000682842	0.00328688	0.00171226	STAT3/NLRP3/NLRP1/IFNG/TNF	5
GO:0045668	GO:0045668	negative regulation of osteoblast differentiation	5/251	53/18866	0.000682842	0.00328688	0.00171226	NOTCH1/TNF/SFRP1/ID1/NOG	5
GO:0048168	GO:0048168	regulation of neuronal synaptic plasticity	5/251	53/18866	0.000682842	0.00328688	0.00171226	AGT/APOE/DBN1/HRAS/KRAS	5
GO:0032652	GO:0032652	regulation of interleukin-1 production	7/251	111/18866	0.000712082	0.00342062	0.00178193	STAT3/IGF1/GHRL/NLRP3/NLRP1/IFNG/TNF	7
GO:0051149	GO:0051149	positive regulation of muscle cell differentiation	7/251	111/18866	0.000712082	0.00342062	0.00178193	SIRT1/SOD2/EDN1/IGF1/CDC42/WNT3A/MORF4L2	7
GO:0031098	GO:0031098	stress-activated protein kinase signaling cascade	12/251	300/18866	0.000719259	0.00345156	0.00179805	AGT/EDN1/NFKB1/ZMPSTE24/CDC42/FOXM1/UBB/STK4/HRAS/TNF/SFRP1/MYC	12
GO:0006356	GO:0006356	regulation of transcription by RNA polymerase I	4/251	31/18866	0.000725566	0.00346062	0.00180277	ZMPSTE24/ATF4/DDX11/SIRT7	4
GO:0034368	GO:0034368	protein-lipid complex remodeling	4/251	31/18866	0.000725566	0.00346062	0.00180277	ALB/AGT/APOE/APOC1	4
GO:0034369	GO:0034369	plasma lipoprotein particle remodeling	4/251	31/18866	0.000725566	0.00346062	0.00180277	ALB/AGT/APOE/APOC1	4
GO:0048710	GO:0048710	regulation of astrocyte differentiation	4/251	31/18866	0.000725566	0.00346062	0.00180277	NOTCH1/HES1/NR1D1/NOG	4
GO:0060914	GO:0060914	heart formation	4/251	31/18866	0.000725566	0.00346062	0.00180277	WNT3A/NOTCH1/HES1/LEMD2	4
GO:1902230	GO:1902230	negative regulation of intrinsic apoptotic signaling pathway in response to DNA damage	4/251	31/18866	0.000725566	0.00346062	0.00180277	SIRT1/CLU/CXCL12/CCAR2	4
GO:0010632	GO:0010632	regulation of epithelial cell migration	12/251	301/18866	0.000740464	0.00352809	0.00183792	JUN/HIF1A/TGFBR2/SIRT1/AGT/EDN1/APOE/NOTCH1/GRN/PDPK1/IFNG/TNF	12
GO:0031050	GO:0031050	dsRNA processing	5/251	54/18866	0.000744453	0.00353301	0.00184048	TP53/STAT3/ZMPSTE24/HNRNPA2B1/TNF	5
GO:0032757	GO:0032757	positive regulation of interleukin-8 production	5/251	54/18866	0.000744453	0.00353301	0.00184048	SERPINE1/STAT3/TLR2/MYD88/TNF	5
GO:0070918	GO:0070918	production of small RNA involved in gene silencing by RNA	5/251	54/18866	0.000744453	0.00353301	0.00184048	TP53/STAT3/ZMPSTE24/HNRNPA2B1/TNF	5
GO:0052548	GO:0052548	regulation of endopeptidase activity	15/251	434/18866	0.000744504	0.00353301	0.00184048	TP63/SERPINE1/STAT3/SIRT1/REST/AGT/HSF1/WNT3A/NLRP3/SNCA/NLRP1/TNF/PML/DHCR24/MYC	15
GO:0010872	GO:0010872	regulation of cholesterol esterification	3/251	14/18866	0.000759894	0.00358432	0.00186721	AGT/APOE/APOC1	3
GO:0032042	GO:0032042	mitochondrial DNA metabolic process	3/251	14/18866	0.000759894	0.00358432	0.00186721	TP53/PPARGC1A/DNA2	3
GO:0071236	GO:0071236	cellular response to antibiotic	3/251	14/18866	0.000759894	0.00358432	0.00186721	TP53/EZH2/CDKN1B	3
GO:0071285	GO:0071285	cellular response to lithium ion	3/251	14/18866	0.000759894	0.00358432	0.00186721	CDKN1B/LIG4/XRCC4	3
GO:1902430	GO:1902430	negative regulation of amyloid-beta formation	3/251	14/18866	0.000759894	0.00358432	0.00186721	CLU/IGF1/APOE	3
GO:1903624	GO:1903624	regulation of DNA catabolic process	3/251	14/18866	0.000759894	0.00358432	0.00186721	RGN/HSF1/ATM	3
GO:0009142	GO:0009142	nucleoside triphosphate biosynthetic process	6/251	82/18866	0.000786454	0.00370588	0.00193053	ADK/AK1/NME1/NME2/STAT3/PPARGC1A	6
GO:0043433	GO:0043433	negative regulation of DNA-binding transcription factor activity	9/251	183/18866	0.00079039	0.00371325	0.00193437	SIRT1/CDKN2A/NLRP3/EZH2/PKD1/BHLHE40/ID1/RB1/HES1	9
GO:0055001	GO:0055001	muscle cell development	9/251	183/18866	0.00079039	0.00371325	0.00193437	LMNA/AGT/EDN1/IGF1/ZMPSTE24/NOTCH1/GATA4/HES1/DMD	9
GO:1903034	GO:1903034	regulation of response to wounding	9/251	183/18866	0.00079039	0.00371325	0.00193437	GJA1/SERPINE1/EDN1/APOE/GRN/CLDN1/HRAS/TNF/CXCR4	9
GO:1904064	GO:1904064	positive regulation of cation transmembrane transport	8/251	147/18866	0.000798878	0.00374938	0.0019532	RGN/AGT/SNCA/PDPK1/KCNE2/KCNQ1/IFNG/DMD	8
GO:0034367	GO:0034367	protein-containing complex remodeling	4/251	32/18866	0.000820628	0.00383613	0.00199839	ALB/AGT/APOE/APOC1	4
GO:0044818	GO:0044818	mitotic G2/M transition checkpoint	4/251	32/18866	0.000820628	0.00383613	0.00199839	BLM/FOXO4/ATM/CDKN1A	4
GO:0097421	GO:0097421	liver regeneration	4/251	32/18866	0.000820628	0.00383613	0.00199839	RGN/EZH2/CLDN1/PCNA	4
GO:0098810	GO:0098810	neurotransmitter reuptake	4/251	32/18866	0.000820628	0.00383613	0.00199839	SLC29A1/SLC29A2/SLC29A4/SNCA	4
GO:0003279	GO:0003279	cardiac septum development	7/251	114/18866	0.000834189	0.00389565	0.00202939	TP53/TGFBR2/NOTCH1/GATA4/TBX2/HES1/NOG	7
GO:0014855	GO:0014855	striated muscle cell proliferation	6/251	83/18866	0.000838447	0.00390776	0.0020357	GJA1/TGFBR2/STAT3/NOTCH1/TBX2/NOG	6
GO:0055013	GO:0055013	cardiac muscle cell development	6/251	83/18866	0.000838447	0.00390776	0.0020357	LMNA/AGT/EDN1/IGF1/ZMPSTE24/GATA4	6
GO:0030336	GO:0030336	negative regulation of cell migration	13/251	350/18866	0.000867669	0.00403995	0.00210456	ADA/GJA1/SERPINE1/STAT3/FOXO3/GNRH1/APOE/PPARGC1A/CXCL12/NOTCH1/TNF/SFRP1/NOG	13
GO:0031056	GO:0031056	regulation of histone modification	8/251	149/18866	0.000872456	0.0040542	0.00211199	LMNA/TP53/SIRT1/ZMPSTE24/PPARGC1A/SNCA/ATM/DNMT3B	8
GO:1903364	GO:1903364	positive regulation of cellular protein catabolic process	8/251	149/18866	0.000872456	0.0040542	0.00211199	RGN/CLU/SIRT6/APOE/KCNE2/STUB1/CSNK1A1/SIRT2	8
GO:0060688	GO:0060688	regulation of morphogenesis of a branching structure	5/251	56/18866	0.000880018	0.00408127	0.00212609	AGT/SIRT6/TNF/SFRP1/NOG	5
GO:1904645	GO:1904645	response to amyloid-beta	5/251	56/18866	0.000880018	0.00408127	0.00212609	GJA1/FOXO3/IGF1/NAMPT/CACNA1A	5
GO:0050886	GO:0050886	endocrine process	6/251	84/18866	0.000893051	0.00413763	0.00215545	GJA1/AGT/EDN1/MME/GHRL/KRAS	6
GO:0010959	GO:0010959	regulation of metal ion transport	14/251	396/18866	0.000894805	0.00413896	0.00215614	GJA1/RGN/AGT/ADCYAP1/CXCL12/SNCA/PDPK1/KCNE2/KCNQ1/IFNG/ATF4/PML/DMD/CXCR4	14
GO:0006163	GO:0006163	purine nucleotide metabolic process	15/251	442/18866	0.000895458	0.00413896	0.00215614	ADA/ADK/AK1/NME1/NME2/PNP/HIF1A/STAT3/IGF1/SLC4A1/SIRT6/PPARGC1A/IFNG/PDHA1/ZBTB7A	15
GO:0045665	GO:0045665	negative regulation of neuron differentiation	10/251	225/18866	0.000895981	0.00413896	0.00215614	REST/FOXO3/WNT3A/APOE/GDF11/NOTCH1/ID1/HES1/VIM/EIF4E	10
GO:0070665	GO:0070665	positive regulation of leukocyte proliferation	8/251	150/18866	0.000911232	0.00420527	0.00219069	ADA/PNP/TGFBR2/IGF1/WNT3A/CHRNB2/CDKN1A/HES1	8
GO:0042391	GO:0042391	regulation of membrane potential	15/251	443/18866	0.000916034	0.00422329	0.00220007	SLC29A1/GJA1/JUN/SOD1/EDN1/ZMPSTE24/ADCYAP1/GHRL/PIEZO1/CHRNB2/UBB/KCNE2/KCNQ1/DMD/CACNA1A	15
GO:0010464	GO:0010464	regulation of mesenchymal cell proliferation	4/251	33/18866	0.000924148	0.00424509	0.00221143	LMNA/TGFBR2/STAT1/MYC	4
GO:0045736	GO:0045736	negative regulation of cyclin-dependent protein serine/threonine kinase activity	4/251	33/18866	0.000924148	0.00424509	0.00221143	CDKN2A/CDKN1A/CDKN1B/CDKN2B	4
GO:0051984	GO:0051984	positive regulation of chromosome segregation	4/251	33/18866	0.000924148	0.00424509	0.00221143	RB1/DDX11/BECN1/SIRT2	4
GO:0034968	GO:0034968	histone lysine methylation	7/251	116/18866	0.000924378	0.00424509	0.00221143	LMNA/SIRT1/EHMT1/EZH2/SUV39H1/CHD5/DNMT3B	7
GO:0033151	GO:0033151	V(D)J recombination	3/251	15/18866	0.000940566	0.00427348	0.00222622	ATM/LIG4/XRCC4	3
GO:0042362	GO:0042362	fat-soluble vitamin biosynthetic process	3/251	15/18866	0.000940566	0.00427348	0.00222622	NFKB1/IFNG/TNF	3
GO:0042754	GO:0042754	negative regulation of circadian rhythm	3/251	15/18866	0.000940566	0.00427348	0.00222622	ADA/GHRL/SUV39H1	3
GO:0043101	GO:0043101	purine-containing compound salvage	3/251	15/18866	0.000940566	0.00427348	0.00222622	ADA/ADK/PNP	3
GO:0043517	GO:0043517	positive regulation of DNA damage response, signal transduction by p53 class mediator	3/251	15/18866	0.000940566	0.00427348	0.00222622	ATR/ATM/EEF1E1	3
GO:0044849	GO:0044849	estrous cycle	3/251	15/18866	0.000940566	0.00427348	0.00222622	MMP7/GNRH1/PCNA	3
GO:0051044	GO:0051044	positive regulation of membrane protein ectodomain proteolysis	3/251	15/18866	0.000940566	0.00427348	0.00222622	APOE/IFNG/TNF	3
GO:0060253	GO:0060253	negative regulation of glial cell proliferation	3/251	15/18866	0.000940566	0.00427348	0.00222622	ADCYAP1/NOTCH1/HES1	3
GO:0060766	GO:0060766	negative regulation of androgen receptor signaling pathway	3/251	15/18866	0.000940566	0.00427348	0.00222622	SIRT1/SFRP1/ZBTB7A	3
GO:1900119	GO:1900119	positive regulation of execution phase of apoptosis	3/251	15/18866	0.000940566	0.00427348	0.00222622	TP53/HSF1/SIRT2	3
GO:1902043	GO:1902043	positive regulation of extrinsic apoptotic signaling pathway via death domain receptors	3/251	15/18866	0.000940566	0.00427348	0.00222622	STK4/SFRP1/ATF3	3
GO:0010507	GO:0010507	negative regulation of autophagy	6/251	85/18866	0.000950355	0.00430132	0.00224072	TP53/STAT3/SNCA/GATA4/NAMPT/SIRT2	6
GO:0032092	GO:0032092	positive regulation of protein binding	6/251	85/18866	0.000950355	0.00430132	0.00224072	HSF1/WNT3A/APOE/STK4/PKD1/STING1	6
GO:0045844	GO:0045844	positive regulation of striated muscle tissue development	6/251	85/18866	0.000950355	0.00430132	0.00224072	EDN1/IGF1/WNT3A/ARNTL/NOTCH1/TBX2	6
GO:0048636	GO:0048636	positive regulation of muscle organ development	6/251	85/18866	0.000950355	0.00430132	0.00224072	EDN1/IGF1/WNT3A/ARNTL/NOTCH1/TBX2	6
GO:0061041	GO:0061041	regulation of wound healing	8/251	151/18866	0.000951378	0.0043018	0.00224097	GJA1/SERPINE1/EDN1/APOE/CLDN1/HRAS/TNF/CXCR4	8
GO:0001541	GO:0001541	ovarian follicle development	5/251	57/18866	0.000954305	0.00430261	0.0022414	SOD1/FOXO3/GNRH1/ADCYAP1/ATM	5
GO:0030520	GO:0030520	intracellular estrogen receptor signaling pathway	5/251	57/18866	0.000954305	0.00430261	0.0022414	TP63/FOXA1/PPARGC1B/SKP2/ARID1A	5
GO:0048016	GO:0048016	inositol phosphate-mediated signaling	5/251	57/18866	0.000954305	0.00430261	0.0022414	EDN1/IGF1/TNF/NFATC1/PPP3R1	5
GO:0051222	GO:0051222	positive regulation of protein transport	13/251	354/18866	0.000962432	0.0043351	0.00225832	GJA1/TP63/TP53/HIF1A/IGF1/TLR2/CDC42/GHRL/HRAS/IFNG/TNF/PPP3R1/SIRT3	13
GO:0010565	GO:0010565	regulation of cellular ketone metabolic process	9/251	189/18866	0.000993032	0.00446865	0.00232789	RGN/SIRT1/REST/PPARGC1A/APOC1/IRS1/NR1D1/SIRT4/SIRT5	9
GO:0014910	GO:0014910	regulation of smooth muscle cell migration	6/251	86/18866	0.00101045	0.00453397	0.00236192	SERPINE1/AGT/IGF1/FOXO4/PPARGC1A/NOX4	6
GO:0045445	GO:0045445	myoblast differentiation	6/251	86/18866	0.00101045	0.00453397	0.00236192	REST/IGF1/NOTCH1/TNF/RB1/TBX2	6
GO:2000106	GO:2000106	regulation of leukocyte apoptotic process	6/251	86/18866	0.00101045	0.00453397	0.00236192	ADA/TP53/HIF1A/SIRT1/CDKN2A/CXCL12	6
GO:0015918	GO:0015918	sterol transport	7/251	118/18866	0.00102208	0.00457744	0.00238456	SIRT1/CLU/NFKB1/APOE/APOC1/PON1/LDLRAP1	7
GO:2000736	GO:2000736	regulation of stem cell differentiation	7/251	118/18866	0.00102208	0.00457744	0.00238456	STAT3/REST/WNT3A/HSPA9/NOTCH1/GATA4/HES1	7
GO:0007566	GO:0007566	embryo implantation	5/251	58/18866	0.00103315	0.00461574	0.00240451	GJA1/SOD1/TGFBR2/SMURF2/ARID1A	5
GO:0046128	GO:0046128	purine ribonucleoside metabolic process	5/251	58/18866	0.00103315	0.00461574	0.00240451	ADA/ADK/NME1/NME2/PNP	5
GO:0008608	GO:0008608	attachment of spindle microtubules to kinetochore	4/251	34/18866	0.00103653	0.00461574	0.00240451	CDC42/RB1/BECN1/SIRT2	4
GO:0042311	GO:0042311	vasodilation	4/251	34/18866	0.00103653	0.00461574	0.00240451	SOD1/SOD2/AGT/APOE	4
GO:0045648	GO:0045648	positive regulation of erythrocyte differentiation	4/251	34/18866	0.00103653	0.00461574	0.00240451	HIF1A/STAT3/FOXO3/STAT1	4
GO:1904030	GO:1904030	negative regulation of cyclin-dependent protein kinase activity	4/251	34/18866	0.00103653	0.00461574	0.00240451	CDKN2A/CDKN1A/CDKN1B/CDKN2B	4
GO:0009144	GO:0009144	purine nucleoside triphosphate metabolic process	6/251	87/18866	0.00107341	0.00477095	0.00248537	ADA/ADK/NME1/NME2/STAT3/PPARGC1A	6
GO:0051262	GO:0051262	protein tetramerization	6/251	87/18866	0.00107341	0.00477095	0.00248537	TP63/TP53/SOD2/SNCA/PKD1/USP16	6
GO:0014065	GO:0014065	phosphatidylinositol 3-kinase signaling	8/251	154/18866	0.00108039	0.00479288	0.00249679	SIRT1/AGT/EDN1/IGF1/IRS1/TNF/BECN1/SIRT2	8
GO:0061351	GO:0061351	neural precursor cell proliferation	8/251	154/18866	0.00108039	0.00479288	0.00249679	TP53/HIF1A/FOXO3/WNT3A/ADCYAP1/DBN1/NOTCH1/SIRT2	8
GO:0060043	GO:0060043	regulation of cardiac muscle cell proliferation	5/251	59/18866	0.00111673	0.00494945	0.00257836	GJA1/TGFBR2/NOTCH1/TBX2/NOG	5
GO:0044839	GO:0044839	cell cycle G2/M phase transition	11/251	273/18866	0.00112112	0.00496422	0.00258605	TP53/BLM/FOXO4/FOXM1/PPM1D/BACH1/ATM/CDKN1A/SKP2/CDKN2B/CDC14B	11
GO:0050773	GO:0050773	regulation of dendrite development	8/251	155/18866	0.00112637	0.00497805	0.00259326	APOE/DBN1/CHRNB2/EZH2/FBXO31/ID1/KNDC1/STK11	8
GO:1904950	GO:1904950	negative regulation of establishment of protein localization	8/251	155/18866	0.00112637	0.00497805	0.00259326	REST/APOE/GHRL/CD22/TERF1/IRS1/SFRP1/SIRT4	8
GO:0032755	GO:0032755	positive regulation of interleukin-6 production	6/251	88/18866	0.00113935	0.00502597	0.00261822	STAT3/TLR2/MYD88/ADCYAP1/IFNG/TNF	6
GO:0070098	GO:0070098	chemokine-mediated signaling pathway	6/251	88/18866	0.00113935	0.00502597	0.00261822	HIF1A/EDN1/CCL11/CXCL12/CXCL1/CXCR4	6
GO:0002070	GO:0002070	epithelial cell maturation	3/251	16/18866	0.00114629	0.00502827	0.00261942	HIF1A/FOXA1/CDKN1A	3
GO:0006268	GO:0006268	DNA unwinding involved in DNA replication	3/251	16/18866	0.00114629	0.00502827	0.00261942	WRN/BLM/RECQL4	3
GO:0006390	GO:0006390	mitochondrial transcription	3/251	16/18866	0.00114629	0.00502827	0.00261942	FOXO3/PPARGC1B/TFAM	3
GO:0010225	GO:0010225	response to UV-C	3/251	16/18866	0.00114629	0.00502827	0.00261942	TP53/WRN/ERCC5	3
GO:0036124	GO:0036124	histone H3-K9 trimethylation	3/251	16/18866	0.00114629	0.00502827	0.00261942	LMNA/SIRT1/SUV39H1	3
GO:0061684	GO:0061684	chaperone-mediated autophagy	3/251	16/18866	0.00114629	0.00502827	0.00261942	CLU/SNCA/STUB1	3
GO:0002793	GO:0002793	positive regulation of peptide secretion	9/251	193/18866	0.00115015	0.00504049	0.00262578	GJA1/HIF1A/IGF1/TLR2/ADCYAP1/GHRL/IFNG/TNF/SIRT3	9
GO:0003203	GO:0003203	endocardial cushion morphogenesis	4/251	35/18866	0.00115816	0.00506145	0.0026367	TGFBR2/NOTCH1/TBX2/NOG	4
GO:0060251	GO:0060251	regulation of glial cell proliferation	4/251	35/18866	0.00115816	0.00506145	0.0026367	ADCYAP1/NOTCH1/TNF/HES1	4
GO:0097009	GO:0097009	energy homeostasis	4/251	35/18866	0.00115816	0.00506145	0.0026367	STAT3/PPARGC1A/UBB/NR1D2	4
GO:0000187	GO:0000187	activation of MAPK activity	8/251	156/18866	0.0011739	0.00512067	0.00266755	SOD1/AGT/IGF1/GHRL/UBB/TNF/MAPKAPK5/CXCR4	8
GO:0048592	GO:0048592	eye morphogenesis	8/251	156/18866	0.0011739	0.00512067	0.00266755	HIF1A/STAT3/GDF11/RPE65/EFEMP1/ATF4/TBX2/ARID1A	8
GO:0006936	GO:0006936	muscle contraction	13/251	362/18866	0.00117813	0.00513439	0.0026747	ADA/GJA1/SOD1/AGT/EDN1/GHRL/CHRNB2/KCNE2/KCNQ1/GATA4/DMD/CXCR4/VIM	13
GO:0032612	GO:0032612	interleukin-1 production	7/251	121/18866	0.00118366	0.00515371	0.00268476	STAT3/IGF1/GHRL/NLRP3/NLRP1/IFNG/TNF	7
GO:0032732	GO:0032732	positive regulation of interleukin-1 production	5/251	60/18866	0.00120522	0.00524271	0.00273113	STAT3/NLRP3/NLRP1/IFNG/TNF	5
GO:0008625	GO:0008625	extrinsic apoptotic signaling pathway via death domain receptors	6/251	89/18866	0.00120834	0.00524657	0.00273314	SERPINE1/TNFRSF1A/STK4/TNF/SFRP1/ATF3	6
GO:0061053	GO:0061053	somite development	6/251	89/18866	0.00120834	0.00524657	0.00273314	TP53/WNT3A/NOTCH1/ATM/SFRP1/NOG	6
GO:1905475	GO:1905475	regulation of protein localization to membrane	9/251	195/18866	0.00123592	0.00536137	0.00279295	TP63/TP53/WNT3A/PDPK1/HRAS/IFNG/TNF/PPP3R1/LDLRAP1	9
GO:1903039	GO:1903039	positive regulation of leukocyte cell-cell adhesion	10/251	235/18866	0.00124455	0.00539381	0.00280984	ADA/PNP/TGFBR2/IGF1/CDC42/NLRP3/PDPK1/IFNG/TNF/HES1	10
GO:0007519	GO:0007519	skeletal muscle tissue development	8/251	158/18866	0.00127375	0.00551528	0.00287312	WNT3A/ARNTL/NOTCH1/ATF3/RB1/LEMD2/FOS/NR1D2	8
GO:0006403	GO:0006403	RNA localization	10/251	236/18866	0.00128476	0.00555785	0.0028953	TGFBR2/HSF1/ATR/HNRNPA1/HNRNPA2B1/TERF1/TERF2/ATM/DKC1/EIF4E	10
GO:0001569	GO:0001569	branching involved in blood vessel morphogenesis	4/251	36/18866	0.00128946	0.00556279	0.00289787	TGFBR2/EDN1/SIRT6/STK4	4
GO:0042554	GO:0042554	superoxide anion generation	4/251	36/18866	0.00128946	0.00556279	0.00289787	SOD1/AGT/EDN1/NOX4	4
GO:1905332	GO:1905332	positive regulation of morphogenesis of an epithelium	4/251	36/18866	0.00128946	0.00556279	0.00289787	GJA1/AGT/SIRT6/NOG	4
GO:0043491	GO:0043491	protein kinase B signaling	11/251	278/18866	0.00129679	0.00558929	0.00291167	SIRT1/IGF1/KL/IRS1/TNF/GATA4/LEMD2/MC1R/STK11/NOX4/SIRT2	11
GO:0042278	GO:0042278	purine nucleoside metabolic process	5/251	61/18866	0.00129879	0.00559277	0.00291349	ADA/ADK/NME1/NME2/PNP	5
GO:0007204	GO:0007204	positive regulation of cytosolic calcium ion concentration	12/251	322/18866	0.00132246	0.00568947	0.00296386	GJA1/AGT/EDN1/ADCYAP1/GHRL/SNCA/PDPK1/PKD1/PML/DMD/CXCR4/CACNA1A	12
GO:0016573	GO:0016573	histone acetylation	8/251	159/18866	0.00132615	0.00570016	0.00296943	SIRT1/ZMPSTE24/PPARGC1A/SNCA/MORF4L2/MORF4L1/CHD5/BRPF1	8
GO:0045682	GO:0045682	regulation of epidermis development	6/251	91/18866	0.00135589	0.00581731	0.00303046	NME2/TP63/NOTCH1/EZH2/TNF/HES1	6
GO:0048477	GO:0048477	oogenesis	6/251	91/18866	0.00135589	0.00581731	0.00303046	FOXO3/IGF1/ERCC1/BNC1/ATM/SIRT2	6
GO:0034249	GO:0034249	negative regulation of cellular amide metabolic process	10/251	238/18866	0.00136838	0.00584415	0.00304444	STAT3/CLU/IGF1/APOE/EIF4EBP1/CPEB1/ATF4/FTO/CNOT6L/EIF4E	10
GO:0003198	GO:0003198	epithelial to mesenchymal transition involved in endocardial cushion formation	3/251	17/18866	0.00137831	0.00584415	0.00304444	TGFBR2/NOTCH1/NOG	3
GO:0006266	GO:0006266	DNA ligation	3/251	17/18866	0.00137831	0.00584415	0.00304444	LIG4/XRCC4/LIG1	3
GO:0006978	GO:0006978	DNA damage response, signal transduction by p53 class mediator resulting in transcription of p21 class mediator	3/251	17/18866	0.00137831	0.00584415	0.00304444	TP53/FOXM1/CDKN1A	3
GO:0007096	GO:0007096	regulation of exit from mitosis	3/251	17/18866	0.00137831	0.00584415	0.00304444	CDKN1B/CDC14B/SIRT2	3
GO:0010224	GO:0010224	response to UV-B	3/251	17/18866	0.00137831	0.00584415	0.00304444	MME/CDKN1A/STK11	3
GO:0010566	GO:0010566	regulation of ketone biosynthetic process	3/251	17/18866	0.00137831	0.00584415	0.00304444	REST/PPARGC1A/SIRT5	3
GO:0033262	GO:0033262	regulation of nuclear cell cycle DNA replication	3/251	17/18866	0.00137831	0.00584415	0.00304444	ZMPSTE24/TERF1/TERF2	3
GO:0055089	GO:0055089	fatty acid homeostasis	3/251	17/18866	0.00137831	0.00584415	0.00304444	SIRT1/APOE/POLD1	3
GO:0070242	GO:0070242	thymocyte apoptotic process	3/251	17/18866	0.00137831	0.00584415	0.00304444	ADA/TP53/HIF1A	3
GO:1902992	GO:1902992	negative regulation of amyloid precursor protein catabolic process	3/251	17/18866	0.00137831	0.00584415	0.00304444	CLU/IGF1/APOE	3
GO:1903209	GO:1903209	positive regulation of oxidative stress-induced cell death	3/251	17/18866	0.00137831	0.00584415	0.00304444	SOD1/REST/FOXO3	3
GO:1905331	GO:1905331	negative regulation of morphogenesis of an epithelium	3/251	17/18866	0.00137831	0.00584415	0.00304444	STAT1/TNF/TBX2	3
GO:0055025	GO:0055025	positive regulation of cardiac muscle tissue development	5/251	62/18866	0.00139761	0.0059153	0.00308151	EDN1/IGF1/WNT3A/NOTCH1/TBX2	5
GO:2001244	GO:2001244	positive regulation of intrinsic apoptotic signaling pathway	5/251	62/18866	0.00139761	0.0059153	0.00308151	TP53/SOD1/SIRT1/UBB/BECN1	5
GO:0003014	GO:0003014	renal system process	7/251	125/18866	0.00142952	0.00603945	0.00314618	GJA1/AGT/EDN1/SLC4A1/CHRNB2/KCNQ1/HBB	7
GO:0034605	GO:0034605	cellular response to heat	7/251	125/18866	0.00142952	0.00603945	0.00314618	SIRT1/HSF1/ATR/CCAR2/ATM/CDKN1A/STUB1	7
GO:0071542	GO:0071542	dopaminergic neuron differentiation	4/251	37/18866	0.00143081	0.0060395	0.00314621	HIF1A/WNT3A/FOXA1/SFRP1	4
GO:0009953	GO:0009953	dorsal/ventral pattern formation	6/251	92/18866	0.00143462	0.00604472	0.00314893	EDN1/WNT3A/PROP1/FOXA1/SFRP1/NOG	6
GO:0031058	GO:0031058	positive regulation of histone modification	6/251	92/18866	0.00143462	0.00604472	0.00314893	LMNA/TP53/SIRT1/PPARGC1A/ATM/DNMT3B	6
GO:0034767	GO:0034767	positive regulation of ion transmembrane transport	8/251	161/18866	0.0014361	0.00604553	0.00314935	RGN/AGT/SNCA/PDPK1/KCNE2/KCNQ1/IFNG/DMD	8
GO:0016052	GO:0016052	carbohydrate catabolic process	9/251	200/18866	0.00147312	0.00619583	0.00322764	TP53/HIF1A/STAT3/IGF1/SLC4A1/SIRT6/PPARGC1A/IFNG/ZBTB7A	9
GO:0046635	GO:0046635	positive regulation of alpha-beta T cell activation	5/251	63/18866	0.00150187	0.00631107	0.00328768	ADA/PNP/TGFBR2/NLRP3/IFNG	5
GO:0014909	GO:0014909	smooth muscle cell migration	6/251	93/18866	0.0015168	0.00636812	0.0033174	SERPINE1/AGT/IGF1/FOXO4/PPARGC1A/NOX4	6
GO:1902903	GO:1902903	regulation of supramolecular fiber organization	13/251	373/18866	0.00153941	0.00645726	0.00336384	EDN1/CLU/CDC42/APOE/DBN1/CCL11/CXCL12/SNCA/CDKN1B/SFRP1/ID1/RB1/NOX4	13
GO:0042113	GO:0042113	B cell activation	12/251	328/18866	0.00154532	0.00647629	0.00337375	ADA/TP53/ERCC1/WNT3A/CD22/CHRNB2/ATM/CDKN1A/SFRP1/LIG4/ZBTB7A/POU1F1	12
GO:0001704	GO:0001704	formation of primary germ layer	7/251	127/18866	0.00156652	0.00655342	0.00341393	GJA1/WNT3A/LAMB3/ITGB4/LEO1/NOG/ARID1A	7
GO:1903052	GO:1903052	positive regulation of proteolysis involved in cellular protein catabolic process	7/251	127/18866	0.00156652	0.00655342	0.00341393	RGN/CLU/SIRT6/KCNE2/STUB1/CSNK1A1/SIRT2	7
GO:0003298	GO:0003298	physiological muscle hypertrophy	4/251	38/18866	0.00158262	0.00658561	0.0034307	AGT/EDN1/IGF1/GATA4	4
GO:0003301	GO:0003301	physiological cardiac muscle hypertrophy	4/251	38/18866	0.00158262	0.00658561	0.0034307	AGT/EDN1/IGF1/GATA4	4
GO:0006298	GO:0006298	mismatch repair	4/251	38/18866	0.00158262	0.00658561	0.0034307	ERCC1/POLD1/PCNA/LIG1	4
GO:0061049	GO:0061049	cell growth involved in cardiac muscle cell development	4/251	38/18866	0.00158262	0.00658561	0.0034307	AGT/EDN1/IGF1/GATA4	4
GO:0071276	GO:0071276	cellular response to cadmium ion	4/251	38/18866	0.00158262	0.00658561	0.0034307	JUN/SOD1/HSF1/FOS	4
GO:2000144	GO:2000144	positive regulation of DNA-templated transcription, initiation	4/251	38/18866	0.00158262	0.00658561	0.0034307	TP53/JUN/ERCC1/XPA	4
GO:1903037	GO:1903037	regulation of leukocyte cell-cell adhesion	12/251	329/18866	0.00158532	0.00659099	0.0034335	ADA/PNP/TGFBR2/IGF1/GNRH1/CDC42/NLRP3/CXCL12/PDPK1/IFNG/TNF/HES1	12
GO:0065004	GO:0065004	protein-DNA complex assembly	10/251	243/18866	0.00159695	0.0066335	0.00345564	TP53/ERCC2/XPA/ERCC5/UBB/TERF1/UBN1/RB1/HELLS/ASF1A	10
GO:0051591	GO:0051591	response to cAMP	6/251	94/18866	0.00160251	0.00665071	0.00346461	NME1/KCNQ1/PPARGC1B/STAT1/FOS/NOX4	6
GO:0046637	GO:0046637	regulation of alpha-beta T cell differentiation	5/251	64/18866	0.00161174	0.00668309	0.00348148	ADA/PNP/TGFBR2/NLRP3/IFNG	5
GO:0018393	GO:0018393	internal peptidyl-lysine acetylation	8/251	164/18866	0.00161447	0.00668854	0.00348431	SIRT1/ZMPSTE24/PPARGC1A/SNCA/MORF4L2/MORF4L1/CHD5/BRPF1	8
GO:0007249	GO:0007249	I-kappaB kinase/NF-kappaB signaling	11/251	286/18866	0.00162453	0.00669081	0.0034855	GJA1/SIRT1/TLR2/TNFRSF1A/MYD88/UBB/PDPK1/STAT1/TNF/NR1D1/TRAF3IP2	11
GO:0043542	GO:0043542	endothelial cell migration	11/251	286/18866	0.00162453	0.00669081	0.0034855	HIF1A/SIRT1/AGT/EDN1/APOE/NOTCH1/GRN/PDPK1/TNF/LOXL2/ID1	11
GO:0006473	GO:0006473	protein acetylation	9/251	203/18866	0.00163217	0.00669081	0.0034855	SIRT1/ZMPSTE24/PPARGC1A/ARNTL/SNCA/MORF4L2/MORF4L1/CHD5/BRPF1	9
GO:0051236	GO:0051236	establishment of RNA localization	9/251	203/18866	0.00163217	0.00669081	0.0034855	TGFBR2/HSF1/ATR/HNRNPA1/HNRNPA2B1/TERF1/TERF2/ATM/EIF4E	9
GO:0007221	GO:0007221	positive regulation of transcription of Notch receptor target	3/251	18/18866	0.00163781	0.00669081	0.0034855	NOTCH1/WWC1/STAT1	3
GO:0032780	GO:0032780	negative regulation of ATPase activity	3/251	18/18866	0.00163781	0.00669081	0.0034855	RGN/TP53/SIRT1	3
GO:0034375	GO:0034375	high-density lipoprotein particle remodeling	3/251	18/18866	0.00163781	0.00669081	0.0034855	ALB/APOE/APOC1	3
GO:0034433	GO:0034433	steroid esterification	3/251	18/18866	0.00163781	0.00669081	0.0034855	AGT/APOE/APOC1	3
GO:0034434	GO:0034434	sterol esterification	3/251	18/18866	0.00163781	0.00669081	0.0034855	AGT/APOE/APOC1	3
GO:0034435	GO:0034435	cholesterol esterification	3/251	18/18866	0.00163781	0.00669081	0.0034855	AGT/APOE/APOC1	3
GO:0042772	GO:0042772	DNA damage response, signal transduction resulting in transcription	3/251	18/18866	0.00163781	0.00669081	0.0034855	TP53/FOXM1/CDKN1A	3
GO:0043217	GO:0043217	myelin maintenance	3/251	18/18866	0.00163781	0.00669081	0.0034855	SOD1/CLU/CXCR4	3
GO:0045187	GO:0045187	regulation of circadian sleep/wake cycle, sleep	3/251	18/18866	0.00163781	0.00669081	0.0034855	ADA/GHRL/CHRNB2	3
GO:0046885	GO:0046885	regulation of hormone biosynthetic process	3/251	18/18866	0.00163781	0.00669081	0.0034855	HIF1A/REST/PPARGC1A	3
GO:1902074	GO:1902074	response to salt	3/251	18/18866	0.00163781	0.00669081	0.0034855	EDN1/HSF1/HNRNPA1	3
GO:2000303	GO:2000303	regulation of ceramide biosynthetic process	3/251	18/18866	0.00163781	0.00669081	0.0034855	TNFRSF1A/TNF/SIRT3	3
GO:0032147	GO:0032147	activation of protein kinase activity	12/251	331/18866	0.00166787	0.00680768	0.00354638	SOD1/TGFBR2/AGT/IGF1/GHRL/UBB/STK4/PDPK1/TNF/MAPKAPK5/CXCR4/STK11	12
GO:0070838	GO:0070838	divalent metal ion transport	15/251	471/18866	0.00167839	0.0068447	0.00356567	GJA1/RGN/AGT/ZMPSTE24/WNT3A/CHRNB2/CXCL12/SNCA/PDPK1/KCNE2/PKD1/PML/DMD/CXCR4/CACNA1A	15
GO:0048814	GO:0048814	regulation of dendrite morphogenesis	6/251	95/18866	0.00169186	0.00689362	0.00359115	DBN1/CHRNB2/FBXO31/ID1/KNDC1/STK11	6
GO:0072521	GO:0072521	purine-containing compound metabolic process	15/251	472/18866	0.0017133	0.00697493	0.00363351	ADA/ADK/AK1/NME1/NME2/PNP/HIF1A/STAT3/IGF1/SLC4A1/SIRT6/PPARGC1A/IFNG/PDHA1/ZBTB7A	15
GO:0045604	GO:0045604	regulation of epidermal cell differentiation	5/251	65/18866	0.0017274	0.00702625	0.00366024	NME2/TP63/NOTCH1/EZH2/HES1	5
GO:0006475	GO:0006475	internal protein amino acid acetylation	8/251	166/18866	0.00174283	0.00706837	0.00368219	SIRT1/ZMPSTE24/PPARGC1A/SNCA/MORF4L2/MORF4L1/CHD5/BRPF1	8
GO:0001662	GO:0001662	behavioral fear response	4/251	39/18866	0.00174528	0.00706837	0.00368219	GJA1/ADCYAP1/APOE/EIF4E	4
GO:0009163	GO:0009163	nucleoside biosynthetic process	4/251	39/18866	0.00174528	0.00706837	0.00368219	ADA/ADK/NME1/NME2	4
GO:0035886	GO:0035886	vascular associated smooth muscle cell differentiation	4/251	39/18866	0.00174528	0.00706837	0.00368219	SOD2/NOTCH1/NFATC1/HES1	4
GO:1902229	GO:1902229	regulation of intrinsic apoptotic signaling pathway in response to DNA damage	4/251	39/18866	0.00174528	0.00706837	0.00368219	SIRT1/CLU/CXCL12/CCAR2	4
GO:0034250	GO:0034250	positive regulation of cellular amide metabolic process	8/251	167/18866	0.00180996	0.00732403	0.00381537	CLU/TNFRSF1A/IFNG/TNF/USP16/VIM/ELAVL1/SIRT3	8
GO:0006360	GO:0006360	transcription by RNA polymerase I	5/251	66/18866	0.00184903	0.00746925	0.00389102	ZMPSTE24/ERCC2/ATF4/DDX11/SIRT7	5
GO:0009145	GO:0009145	purine nucleoside triphosphate biosynthetic process	5/251	66/18866	0.00184903	0.00746925	0.00389102	ADK/NME1/NME2/STAT3/PPARGC1A	5
GO:1901343	GO:1901343	negative regulation of vasculature development	9/251	207/18866	0.00186537	0.00752877	0.00392202	SERPINE1/AGT/FOXO4/GHRL/NOTCH1/STAT1/TNF/PML/NFATC1	9
GO:0003231	GO:0003231	cardiac ventricle development	7/251	131/18866	0.00187106	0.00754527	0.00393062	HIF1A/TGFBR2/ZMPSTE24/NOTCH1/GATA4/HES1/NOG	7
GO:0060538	GO:0060538	skeletal muscle organ development	8/251	168/18866	0.00187912	0.00755634	0.00393639	WNT3A/ARNTL/NOTCH1/ATF3/RB1/LEMD2/FOS/NR1D2	8
GO:0042100	GO:0042100	B cell proliferation	6/251	97/18866	0.00188185	0.00755634	0.00393639	ADA/WNT3A/CD22/CHRNB2/ATM/CDKN1A	6
GO:1901655	GO:1901655	cellular response to ketone	6/251	97/18866	0.00188185	0.00755634	0.00393639	SIRT1/FOXO3/EIF4EBP1/SFRP1/EIF4E/DNMT3B	6
GO:1990868	GO:1990868	response to chemokine	6/251	97/18866	0.00188185	0.00755634	0.00393639	HIF1A/EDN1/CCL11/CXCL12/CXCL1/CXCR4	6
GO:1990869	GO:1990869	cellular response to chemokine	6/251	97/18866	0.00188185	0.00755634	0.00393639	HIF1A/EDN1/CCL11/CXCL12/CXCL1/CXCR4	6
GO:0002209	GO:0002209	behavioral defense response	4/251	40/18866	0.00191918	0.00767421	0.00399779	GJA1/ADCYAP1/APOE/EIF4E	4
GO:0050691	GO:0050691	regulation of defense response to virus by host	4/251	40/18866	0.00191918	0.00767421	0.00399779	STAT1/STING1/CGAS/TRAF3IP2	4
GO:0006271	GO:0006271	DNA strand elongation involved in DNA replication	3/251	19/18866	0.0019259	0.00767421	0.00399779	DNA2/PCNA/LIG1	3
GO:0033189	GO:0033189	response to vitamin A	3/251	19/18866	0.0019259	0.00767421	0.00399779	DNMT3A/GATA4/DNMT3B	3
GO:0090153	GO:0090153	regulation of sphingolipid biosynthetic process	3/251	19/18866	0.0019259	0.00767421	0.00399779	TNFRSF1A/TNF/SIRT3	3
GO:0150079	GO:0150079	negative regulation of neuroinflammatory response	3/251	19/18866	0.0019259	0.00767421	0.00399779	IGF1/GRN/NR1D1	3
GO:1902176	GO:1902176	negative regulation of oxidative stress-induced intrinsic apoptotic signaling pathway	3/251	19/18866	0.0019259	0.00767421	0.00399779	HIF1A/SIRT1/SOD2	3
GO:1905038	GO:1905038	regulation of membrane lipid metabolic process	3/251	19/18866	0.0019259	0.00767421	0.00399779	TNFRSF1A/TNF/SIRT3	3
GO:2000104	GO:2000104	negative regulation of DNA-dependent DNA replication	3/251	19/18866	0.0019259	0.00767421	0.00399779	BLM/TERF1/TERF2	3
GO:0072522	GO:0072522	purine-containing compound biosynthetic process	9/251	208/18866	0.00192764	0.00767462	0.003998	ADA/ADK/AK1/NME1/NME2/PNP/STAT3/PPARGC1A/PDHA1	9
GO:0072511	GO:0072511	divalent inorganic cation transport	15/251	478/18866	0.00193572	0.00770025	0.00401136	GJA1/RGN/AGT/ZMPSTE24/WNT3A/CHRNB2/CXCL12/SNCA/PDPK1/KCNE2/PKD1/PML/DMD/CXCR4/CACNA1A	15
GO:0018022	GO:0018022	peptidyl-lysine methylation	7/251	132/18866	0.00195392	0.00776609	0.00404565	LMNA/SIRT1/EHMT1/EZH2/SUV39H1/CHD5/DNMT3B	7
GO:0045670	GO:0045670	regulation of osteoclast differentiation	5/251	67/18866	0.00197681	0.00785044	0.0040896	PPARGC1B/IFNG/TNF/SFRP1/FOS	5
GO:0001657	GO:0001657	ureteric bud development	6/251	98/18866	0.00198269	0.00786049	0.00409483	AGT/GDF11/SFRP1/HES1/MYC/NOG	6
GO:2001243	GO:2001243	negative regulation of intrinsic apoptotic signaling pathway	6/251	98/18866	0.00198269	0.00786049	0.00409483	HIF1A/SIRT1/SOD2/CLU/CXCL12/CCAR2	6
GO:0030100	GO:0030100	regulation of endocytosis	9/251	210/18866	0.00205717	0.00814889	0.00424507	SERPINE1/CLU/CDC42/WNT3A/APOE/CD22/APOC1/SNCA/LDLRAP1	9
GO:0030890	GO:0030890	positive regulation of B cell proliferation	4/251	41/18866	0.00210471	0.00830919	0.00432858	ADA/WNT3A/CHRNB2/CDKN1A	4
GO:0042596	GO:0042596	fear response	4/251	41/18866	0.00210471	0.00830919	0.00432858	GJA1/ADCYAP1/APOE/EIF4E	4
GO:0070317	GO:0070317	negative regulation of G0 to G1 transition	4/251	41/18866	0.00210471	0.00830919	0.00432858	EHMT1/FOXO4/EZH2/BMI1	4
GO:1905209	GO:1905209	positive regulation of cardiocyte differentiation	4/251	41/18866	0.00210471	0.00830919	0.00432858	EDN1/IGF1/WNT3A/GATA4	4
GO:0070555	GO:0070555	response to interleukin-1	9/251	211/18866	0.00212449	0.00838023	0.00436558	HIF1A/EDN1/NFKB1/MYD88/CCL11/SNCA/UBB/SFRP1/NR1D1	9
GO:0046683	GO:0046683	response to organophosphorus	7/251	134/18866	0.00212815	0.00838761	0.00436943	NME1/SOD1/KCNQ1/PPARGC1B/STAT1/FOS/NOX4	7
GO:0051924	GO:0051924	regulation of calcium ion transport	10/251	253/18866	0.00214709	0.00845516	0.00440462	GJA1/RGN/AGT/CXCL12/SNCA/PDPK1/KCNE2/PML/DMD/CXCR4	10
GO:0002244	GO:0002244	hematopoietic progenitor cell differentiation	8/251	172/18866	0.00217688	0.00855098	0.00445453	TP53/REST/ERCC2/HSPA9/NOTCH1/SFRP1/LIG4/HES1	8
GO:0018394	GO:0018394	peptidyl-lysine acetylation	8/251	172/18866	0.00217688	0.00855098	0.00445453	SIRT1/ZMPSTE24/PPARGC1A/SNCA/MORF4L2/MORF4L1/CHD5/BRPF1	8
GO:0050714	GO:0050714	positive regulation of protein secretion	8/251	172/18866	0.00217688	0.00855098	0.00445453	GJA1/HIF1A/IGF1/TLR2/GHRL/IFNG/TNF/SIRT3	8
GO:0035282	GO:0035282	segmentation	6/251	100/18866	0.00219659	0.00860681	0.00448361	TP53/WNT3A/NOTCH1/ATM/SFRP1/BMI1	6
GO:0046364	GO:0046364	monosaccharide biosynthetic process	6/251	100/18866	0.00219659	0.00860681	0.00448361	RGN/SIRT1/PPARGC1A/ATF4/ATF3/SIRT7	6
GO:0050848	GO:0050848	regulation of calcium-mediated signaling	6/251	100/18866	0.00219659	0.00860681	0.00448361	ADA/RGN/IGF1/CD22/TNF/DMD	6
GO:0003158	GO:0003158	endothelium development	7/251	135/18866	0.00221964	0.00868991	0.00452691	GJA1/TNFRSF1A/NOTCH1/CLDN1/TNF/ID1/CXCR4	7
GO:0002320	GO:0002320	lymphoid progenitor cell differentiation	3/251	20/18866	0.00224365	0.00871852	0.00454181	NOTCH1/LIG4/HES1	3
GO:0002544	GO:0002544	chronic inflammatory response	3/251	20/18866	0.00224365	0.00871852	0.00454181	GJA1/CCL11/TNF	3
GO:0003323	GO:0003323	type B pancreatic cell development	3/251	20/18866	0.00224365	0.00871852	0.00454181	ARNTL/PDPK1/RHEB	3
GO:0006346	GO:0006346	DNA methylation-dependent heterochromatin assembly	3/251	20/18866	0.00224365	0.00871852	0.00454181	SIRT1/DNMT3A/HELLS	3
GO:0010875	GO:0010875	positive regulation of cholesterol efflux	3/251	20/18866	0.00224365	0.00871852	0.00454181	SIRT1/APOE/PON1	3
GO:0032495	GO:0032495	response to muramyl dipeptide	3/251	20/18866	0.00224365	0.00871852	0.00454181	NOTCH1/NLRP1/VIM	3
GO:0051412	GO:0051412	response to corticosterone	3/251	20/18866	0.00224365	0.00871852	0.00454181	FOXO3/CDKN1A/FOS	3
GO:0072234	GO:0072234	metanephric nephron tubule development	3/251	20/18866	0.00224365	0.00871852	0.00454181	PKD1/STAT1/HES1	3
GO:1902004	GO:1902004	positive regulation of amyloid-beta formation	3/251	20/18866	0.00224365	0.00871852	0.00454181	CLU/IFNG/TNF	3
GO:0042698	GO:0042698	ovulation cycle	5/251	69/18866	0.00225157	0.00872762	0.00454655	MMP7/SIRT1/FOXO3/GNRH1/PCNA	5
GO:0048662	GO:0048662	negative regulation of smooth muscle cell proliferation	5/251	69/18866	0.00225157	0.00872762	0.00454655	SOD2/PPARGC1A/IFNG/CDKN1A/CDKN1B	5
GO:0060038	GO:0060038	cardiac muscle cell proliferation	5/251	69/18866	0.00225157	0.00872762	0.00454655	GJA1/TGFBR2/NOTCH1/TBX2/NOG	5
GO:0001504	GO:0001504	neurotransmitter uptake	4/251	42/18866	0.00230227	0.00890943	0.00464126	SLC29A1/SLC29A2/SLC29A4/SNCA	4
GO:0051602	GO:0051602	response to electrical stimulus	4/251	42/18866	0.00230227	0.00890943	0.00464126	REST/PPARGC1A/GHRL/RPE65	4
GO:0019217	GO:0019217	regulation of fatty acid metabolic process	6/251	101/18866	0.00230984	0.00893138	0.0046527	RGN/SIRT1/PPARGC1A/APOC1/IRS1/SIRT4	6
GO:0050870	GO:0050870	positive regulation of T cell activation	9/251	214/18866	0.00233705	0.00902915	0.00470363	ADA/PNP/TGFBR2/IGF1/CDC42/NLRP3/PDPK1/IFNG/HES1	9
GO:0008016	GO:0008016	regulation of heart contraction	10/251	256/18866	0.00233899	0.00902924	0.00470368	ADA/GJA1/AGT/EDN1/ZMPSTE24/KCNE2/KCNQ1/GATA4/TBX2/DMD	10
GO:0010876	GO:0010876	lipid localization	14/251	440/18866	0.00239456	0.00923615	0.00481147	SIRT1/AGT/EDN1/SIGMAR1/CLU/NFKB1/SLC4A1/APOE/GHRL/APOC1/PON1/TNF/FTO/LDLRAP1	14
GO:0001756	GO:0001756	somitogenesis	5/251	70/18866	0.00239891	0.00923777	0.00481231	TP53/WNT3A/NOTCH1/ATM/SFRP1	5
GO:0043967	GO:0043967	histone H4 acetylation	5/251	70/18866	0.00239891	0.00923777	0.00481231	SIRT1/ZMPSTE24/MORF4L2/MORF4L1/CHD5	5
GO:0070374	GO:0070374	positive regulation of ERK1 and ERK2 cascade	9/251	215/18866	0.00241154	0.00927193	0.00483011	JUN/ADCYAP1/APOE/CCL11/NOTCH1/HRAS/TNF/GATA4/NOX4	9
GO:0042552	GO:0042552	myelination	7/251	137/18866	0.00241173	0.00927193	0.00483011	SOD1/CLU/TLR2/ERCC2/SLC25A46/CXCR4/SIRT2	7
GO:0000079	GO:0000079	regulation of cyclin-dependent protein serine/threonine kinase activity	6/251	102/18866	0.00242744	0.0093247	0.00485759	CDKN2A/BLM/PKD1/CDKN1A/CDKN1B/CDKN2B	6
GO:0051607	GO:0051607	defense response to virus	10/251	258/18866	0.00247442	0.0094974	0.00494756	ZMPSTE24/NLRP3/IFNG/STAT1/SKP2/PML/STING1/CGAS/TRAF3IP2/BECN1	10
GO:0050890	GO:0050890	cognition	11/251	302/18866	0.0024838	0.00952563	0.00496227	JUN/HIF1A/AGT/TLR2/MME/APOE/CCL11/CHRNB2/KRAS/TNF/FOS	11
GO:0030521	GO:0030521	androgen receptor signaling pathway	4/251	43/18866	0.00251223	0.00959548	0.00499865	SIRT1/SFRP1/ZBTB7A/ARID1A	4
GO:0040019	GO:0040019	positive regulation of embryonic development	4/251	43/18866	0.00251223	0.00959548	0.00499865	GJA1/IGF1/WNT3A/HES1	4
GO:1901031	GO:1901031	regulation of response to reactive oxygen species	4/251	43/18866	0.00251223	0.00959548	0.00499865	RGN/FOXO3/TNF/SIRT3	4
GO:1901659	GO:1901659	glycosyl compound biosynthetic process	4/251	43/18866	0.00251223	0.00959548	0.00499865	ADA/ADK/NME1/NME2	4
GO:2000648	GO:2000648	positive regulation of stem cell proliferation	4/251	43/18866	0.00251223	0.00959548	0.00499865	GJA1/HIF1A/SIRT6/NOTCH1	4
GO:0030198	GO:0030198	extracellular matrix organization	13/251	395/18866	0.0025401	0.00969407	0.00505001	SERPINE1/MMP7/AGT/COL17A1/WNT3A/TNFRSF1A/ERCC2/LAMB3/ITGB4/NOTCH1/TNF/LOXL2/RB1	13
GO:1903522	GO:1903522	regulation of blood circulation	11/251	303/18866	0.00254782	0.00971563	0.00506124	ADA/GJA1/AGT/EDN1/ZMPSTE24/GHRL/KCNE2/KCNQ1/GATA4/TBX2/DMD	11
GO:0051785	GO:0051785	positive regulation of nuclear division	5/251	71/18866	0.00255313	0.00972799	0.00506768	EDN1/IGF1/RB1/BECN1/SIRT2	5
GO:0003177	GO:0003177	pulmonary valve development	3/251	21/18866	0.00259206	0.009789	0.00509947	TNFRSF1A/NOTCH1/NFATC1	3
GO:0046716	GO:0046716	muscle cell cellular homeostasis	3/251	21/18866	0.00259206	0.009789	0.00509947	HIF1A/SOD1/DMD	3
GO:0048305	GO:0048305	immunoglobulin secretion	3/251	21/18866	0.00259206	0.009789	0.00509947	CD22/TNF/TRAF3IP2	3
GO:0061042	GO:0061042	vascular wound healing	3/251	21/18866	0.00259206	0.009789	0.00509947	SERPINE1/TNF/CXCR4	3
GO:0070734	GO:0070734	histone H3-K27 methylation	3/251	21/18866	0.00259206	0.009789	0.00509947	EHMT1/EZH2/CHD5	3
GO:0090201	GO:0090201	negative regulation of release of cytochrome c from mitochondria	3/251	21/18866	0.00259206	0.009789	0.00509947	LMNA/CLU/IGF1	3
GO:1903204	GO:1903204	negative regulation of oxidative stress-induced neuron death	3/251	21/18866	0.00259206	0.009789	0.00509947	HIF1A/REST/ATF4	3
GO:1903978	GO:1903978	regulation of microglial cell activation	3/251	21/18866	0.00259206	0.009789	0.00509947	GRN/ATM/NR1D1	3
GO:2000047	GO:2000047	regulation of cell-cell adhesion mediated by cadherin	3/251	21/18866	0.00259206	0.009789	0.00509947	WNT3A/NOTCH1/FOXA1	3
GO:2000269	GO:2000269	regulation of fibroblast apoptotic process	3/251	21/18866	0.00259206	0.009789	0.00509947	TP63/TP53/SFRP1	3
GO:2000380	GO:2000380	regulation of mesoderm development	3/251	21/18866	0.00259206	0.009789	0.00509947	GJA1/TP63/WNT3A	3
GO:0043062	GO:0043062	extracellular structure organization	13/251	396/18866	0.00259595	0.0097958	0.00510301	SERPINE1/MMP7/AGT/COL17A1/WNT3A/TNFRSF1A/ERCC2/LAMB3/ITGB4/NOTCH1/TNF/LOXL2/RB1	13
GO:0007611	GO:0007611	learning or memory	10/251	260/18866	0.00261607	0.00984125	0.00512668	JUN/HIF1A/AGT/TLR2/MME/APOE/CCL11/CHRNB2/KRAS/FOS	10
GO:0042180	GO:0042180	cellular ketone metabolic process	10/251	260/18866	0.00261607	0.00984125	0.00512668	RGN/SIRT1/REST/PPARGC1A/APOC1/COQ7/IRS1/NR1D1/SIRT4/SIRT5	10
GO:0007272	GO:0007272	ensheathment of neurons	7/251	139/18866	0.00261637	0.00984125	0.00512668	SOD1/CLU/TLR2/ERCC2/SLC25A46/CXCR4/SIRT2	7
GO:0008366	GO:0008366	axon ensheathment	7/251	139/18866	0.00261637	0.00984125	0.00512668	SOD1/CLU/TLR2/ERCC2/SLC25A46/CXCR4/SIRT2	7
GO:0002027	GO:0002027	regulation of heart rate	6/251	104/18866	0.00267608	0.0100578	0.00523948	ADA/AGT/EDN1/KCNE2/KCNQ1/DMD	6
GO:0048771	GO:0048771	tissue remodeling	8/251	178/18866	0.00269173	0.0101085	0.00526591	GJA1/TP53/HIF1A/AGT/TPH1/PPARGC1B/SFRP1/NOX4	8
GO:0009119	GO:0009119	ribonucleoside metabolic process	5/251	72/18866	0.00271442	0.0101693	0.0052976	ADA/ADK/NME1/NME2/PNP	5
GO:0050663	GO:0050663	cytokine secretion	5/251	72/18866	0.00271442	0.0101693	0.0052976	AGT/TLR2/NLRP3/IFNG/TNF	5
GO:0051937	GO:0051937	catecholamine transport	5/251	72/18866	0.00271442	0.0101693	0.0052976	SLC29A4/AGT/CHRNB2/CXCL12/SNCA	5
GO:0060968	GO:0060968	regulation of gene silencing	7/251	140/18866	0.00272357	0.0101894	0.00530807	TP53/STAT3/ZMPSTE24/SIRT6/TNF/ASF1A/ELAVL1	7
GO:0030178	GO:0030178	negative regulation of Wnt signaling pathway	9/251	219/18866	0.0027286	0.0101894	0.00530807	FOXO3/APOE/NOTCH1/STK4/SFRP1/NFATC1/CSNK1A1/STK11/NOG	9
GO:0010463	GO:0010463	mesenchymal cell proliferation	4/251	44/18866	0.00273497	0.0101894	0.00530807	LMNA/TGFBR2/STAT1/MYC	4
GO:0033173	GO:0033173	calcineurin-NFAT signaling cascade	4/251	44/18866	0.00273497	0.0101894	0.00530807	IGF1/TNF/NFATC1/PPP3R1	4
GO:0042181	GO:0042181	ketone biosynthetic process	4/251	44/18866	0.00273497	0.0101894	0.00530807	REST/PPARGC1A/COQ7/SIRT5	4
GO:0045910	GO:0045910	negative regulation of DNA recombination	4/251	44/18866	0.00273497	0.0101894	0.00530807	BLM/TERF2/RTEL1/CGAS	4
GO:1903053	GO:1903053	regulation of extracellular matrix organization	4/251	44/18866	0.00273497	0.0101894	0.00530807	AGT/TNFRSF1A/NOTCH1/RB1	4
GO:0002440	GO:0002440	production of molecular mediator of immune response	11/251	306/18866	0.00274792	0.0102215	0.00532477	SIRT1/TLR2/ERCC1/NLRP3/CD22/ATM/TNF/LIG4/CGAS/XRCC4/TRAF3IP2	11
GO:0070372	GO:0070372	regulation of ERK1 and ERK2 cascade	11/251	306/18866	0.00274792	0.0102215	0.00532477	JUN/ADCYAP1/APOE/CCL11/NOTCH1/HRAS/TNF/GATA4/ATF3/NOX4/SIRT3	11
GO:0003208	GO:0003208	cardiac ventricle morphogenesis	5/251	73/18866	0.00288296	0.0107069	0.00557761	HIF1A/TGFBR2/NOTCH1/GATA4/NOG	5
GO:0072078	GO:0072078	nephron tubule morphogenesis	5/251	73/18866	0.00288296	0.0107069	0.00557761	AGT/PKD1/HES1/MYC/NOG	5
GO:0009150	GO:0009150	purine ribonucleotide metabolic process	13/251	401/18866	0.00289049	0.0107263	0.00558776	ADK/AK1/NME1/NME2/HIF1A/STAT3/IGF1/SLC4A1/SIRT6/PPARGC1A/IFNG/PDHA1/ZBTB7A	13
GO:0006417	GO:0006417	regulation of translation	14/251	450/18866	0.0029324	0.0108155	0.00563422	STAT3/FOXO3/EIF4EBP1/CPEB1/TNF/MAPKAPK5/ATF4/USP16/EIF4G3/FTO/CNOT6L/VIM/EIF4E/ELAVL1	14
GO:0014812	GO:0014812	muscle cell migration	6/251	106/18866	0.00294335	0.0108155	0.00563422	SERPINE1/AGT/IGF1/FOXO4/PPARGC1A/NOX4	6
GO:0071868	GO:0071868	cellular response to monoamine stimulus	6/251	106/18866	0.00294335	0.0108155	0.00563422	SNCA/KCNQ1/ATF4/ID1/GABPA/SIRT2	6
GO:0071870	GO:0071870	cellular response to catecholamine stimulus	6/251	106/18866	0.00294335	0.0108155	0.00563422	SNCA/KCNQ1/ATF4/ID1/GABPA/SIRT2	6
GO:1904029	GO:1904029	regulation of cyclin-dependent protein kinase activity	6/251	106/18866	0.00294335	0.0108155	0.00563422	CDKN2A/BLM/PKD1/CDKN1A/CDKN1B/CDKN2B	6
GO:0006775	GO:0006775	fat-soluble vitamin metabolic process	4/251	45/18866	0.00297088	0.0108155	0.00563422	NFKB1/RPE65/IFNG/TNF	4
GO:0010677	GO:0010677	negative regulation of cellular carbohydrate metabolic process	4/251	45/18866	0.00297088	0.0108155	0.00563422	STAT3/SLC4A1/SIRT6/PPARGC1A	4
GO:0031018	GO:0031018	endocrine pancreas development	4/251	45/18866	0.00297088	0.0108155	0.00563422	ARNTL/PDPK1/HES1/RHEB	4
GO:0032722	GO:0032722	positive regulation of chemokine production	4/251	45/18866	0.00297088	0.0108155	0.00563422	HIF1A/TLR2/ADCYAP1/TNF	4
GO:0034198	GO:0034198	cellular response to amino acid starvation	4/251	45/18866	0.00297088	0.0108155	0.00563422	CDKN1A/ATF4/ATF3/MAP1LC3A	4
GO:0035094	GO:0035094	response to nicotine	4/251	45/18866	0.00297088	0.0108155	0.00563422	EDN1/NFKB1/CHRNB2/TNF	4
GO:0035315	GO:0035315	hair cell differentiation	4/251	45/18866	0.00297088	0.0108155	0.00563422	SOD1/ERCC2/NOTCH1/HES1	4
GO:0046189	GO:0046189	phenol-containing compound biosynthetic process	4/251	45/18866	0.00297088	0.0108155	0.00563422	SNCA/TPH1/MOXD1/MC1R	4
GO:0060412	GO:0060412	ventricular septum morphogenesis	4/251	45/18866	0.00297088	0.0108155	0.00563422	TGFBR2/NOTCH1/HES1/NOG	4
GO:0060443	GO:0060443	mammary gland morphogenesis	4/251	45/18866	0.00297088	0.0108155	0.00563422	TGFBR2/CCL11/PML/TBX2	4
GO:0070316	GO:0070316	regulation of G0 to G1 transition	4/251	45/18866	0.00297088	0.0108155	0.00563422	EHMT1/FOXO4/EZH2/BMI1	4
GO:0000717	GO:0000717	nucleotide-excision repair, DNA duplex unwinding	3/251	22/18866	0.00297208	0.0108155	0.00563422	ERCC2/XPA/UBB	3
GO:0006925	GO:0006925	inflammatory cell apoptotic process	3/251	22/18866	0.00297208	0.0108155	0.00563422	SIRT1/CDKN2A/ZMPSTE24	3
GO:0021533	GO:0021533	cell differentiation in hindbrain	3/251	22/18866	0.00297208	0.0108155	0.00563422	SLC25A46/KNDC1/NOG	3
GO:0042359	GO:0042359	vitamin D metabolic process	3/251	22/18866	0.00297208	0.0108155	0.00563422	NFKB1/IFNG/TNF	3
GO:0044342	GO:0044342	type B pancreatic cell proliferation	3/251	22/18866	0.00297208	0.0108155	0.00563422	WNT3A/SFRP1/NR1D1	3
GO:0050802	GO:0050802	circadian sleep/wake cycle, sleep	3/251	22/18866	0.00297208	0.0108155	0.00563422	ADA/GHRL/CHRNB2	3
GO:0055093	GO:0055093	response to hyperoxia	3/251	22/18866	0.00297208	0.0108155	0.00563422	POLG/CDKN1A/DNMT3B	3
GO:0070987	GO:0070987	error-free translesion synthesis	3/251	22/18866	0.00297208	0.0108155	0.00563422	UBB/POLD1/PCNA	3
GO:0071359	GO:0071359	cellular response to dsRNA	3/251	22/18866	0.00297208	0.0108155	0.00563422	NFKB1/STING1/CGAS	3
GO:0045619	GO:0045619	regulation of lymphocyte differentiation	8/251	181/18866	0.0029825	0.0108451	0.0056496	ADA/PNP/SOD1/TGFBR2/NLRP3/IFNG/SFRP1/FANCA	8
GO:1903036	GO:1903036	positive regulation of response to wounding	5/251	74/18866	0.00305894	0.0111124	0.00578886	SERPINE1/GRN/CLDN1/HRAS/CXCR4	5
GO:0035296	GO:0035296	regulation of tube diameter	7/251	143/18866	0.00306548	0.0111124	0.00578886	GJA1/SOD1/SOD2/AGT/EDN1/ADCYAP1/APOE	7
GO:0072006	GO:0072006	nephron development	7/251	143/18866	0.00306548	0.0111124	0.00578886	AGT/NOTCH1/PKD1/STAT1/HES1/MYC/NOG	7
GO:0097746	GO:0097746	regulation of blood vessel diameter	7/251	143/18866	0.00306548	0.0111124	0.00578886	GJA1/SOD1/SOD2/AGT/EDN1/ADCYAP1/APOE	7
GO:0009165	GO:0009165	nucleotide biosynthetic process	10/251	266/18866	0.00308042	0.0111579	0.00581259	ADA/ADK/AK1/NME1/NME2/PNP/STAT3/PPARGC1A/PDHA1/NAMPT	10
GO:0051251	GO:0051251	positive regulation of lymphocyte activation	12/251	357/18866	0.00310327	0.0112234	0.00584669	ADA/PNP/TGFBR2/IGF1/CDC42/WNT3A/NLRP3/CHRNB2/PDPK1/IFNG/CDKN1A/HES1	12
GO:0051480	GO:0051480	regulation of cytosolic calcium ion concentration	12/251	357/18866	0.00310327	0.0112234	0.00584669	GJA1/AGT/EDN1/ADCYAP1/GHRL/SNCA/PDPK1/PKD1/PML/DMD/CXCR4/CACNA1A	12
GO:0035150	GO:0035150	regulation of tube size	7/251	144/18866	0.00318645	0.0115153	0.00599878	GJA1/SOD1/SOD2/AGT/EDN1/ADCYAP1/APOE	7
GO:0071347	GO:0071347	cellular response to interleukin-1	8/251	183/18866	0.00318956	0.0115177	0.00600003	HIF1A/EDN1/NFKB1/MYD88/CCL11/UBB/SFRP1/NR1D1	8
GO:0045023	GO:0045023	G0 to G1 transition	4/251	46/18866	0.00322032	0.0115931	0.00603931	EHMT1/FOXO4/EZH2/BMI1	4
GO:0048538	GO:0048538	thymus development	4/251	46/18866	0.00322032	0.0115931	0.00603931	SOD1/ZMPSTE24/ATM/HES1	4
GO:0050982	GO:0050982	detection of mechanical stimulus	4/251	46/18866	0.00322032	0.0115931	0.00603931	PIEZO1/CXCL12/PKD1/CXCR4	4
GO:2000142	GO:2000142	regulation of DNA-templated transcription, initiation	4/251	46/18866	0.00322032	0.0115931	0.00603931	TP53/JUN/ERCC1/XPA	4
GO:0048844	GO:0048844	artery morphogenesis	5/251	75/18866	0.00324254	0.0116553	0.00607169	APOE/NOTCH1/TBX2/HES1/NOG	5
GO:1901983	GO:1901983	regulation of protein acetylation	5/251	75/18866	0.00324254	0.0116553	0.00607169	SIRT1/ZMPSTE24/PPARGC1A/ARNTL/SNCA	5
GO:0031589	GO:0031589	cell-substrate adhesion	12/251	359/18866	0.00324591	0.0116585	0.00607334	SERPINE1/CDKN2A/COL17A1/CDC42/LAMB3/ITGB4/NOTCH1/STK4/PDPK1/PKD1/SFRP1/ID1	12
GO:0090090	GO:0090090	negative regulation of canonical Wnt signaling pathway	8/251	184/18866	0.0032972	0.0118336	0.0061646	FOXO3/APOE/NOTCH1/STK4/SFRP1/CSNK1A1/STK11/NOG	8
GO:0007612	GO:0007612	learning	7/251	145/18866	0.00331103	0.0118742	0.00618574	JUN/HIF1A/AGT/TLR2/CHRNB2/KRAS/FOS	7
GO:1901293	GO:1901293	nucleoside phosphate biosynthetic process	10/251	269/18866	0.00333606	0.0119549	0.00622775	ADA/ADK/AK1/NME1/NME2/PNP/STAT3/PPARGC1A/PDHA1/NAMPT	10
GO:0006939	GO:0006939	smooth muscle contraction	6/251	109/18866	0.00338105	0.0119735	0.00623747	ADA/SOD1/AGT/EDN1/GHRL/CHRNB2	6
GO:0021510	GO:0021510	spinal cord development	6/251	109/18866	0.00338105	0.0119735	0.00623747	WNT3A/ERCC2/GDF11/NOTCH1/PKD1/NOG	6
GO:0000002	GO:0000002	mitochondrial genome maintenance	3/251	23/18866	0.0033846	0.0119735	0.00623747	TP53/PPARGC1A/DNA2	3
GO:0010226	GO:0010226	response to lithium ion	3/251	23/18866	0.0033846	0.0119735	0.00623747	CDKN1B/LIG4/XRCC4	3
GO:0010288	GO:0010288	response to lead ion	3/251	23/18866	0.0033846	0.0119735	0.00623747	DNMT3A/CLDN1/MAP1LC3A	3
GO:0022010	GO:0022010	central nervous system myelination	3/251	23/18866	0.0033846	0.0119735	0.00623747	CLU/TLR2/ERCC2	3
GO:0032291	GO:0032291	axon ensheathment in central nervous system	3/251	23/18866	0.0033846	0.0119735	0.00623747	CLU/TLR2/ERCC2	3
GO:0048714	GO:0048714	positive regulation of oligodendrocyte differentiation	3/251	23/18866	0.0033846	0.0119735	0.00623747	TLR2/RHEB/CXCR4	3
GO:0051043	GO:0051043	regulation of membrane protein ectodomain proteolysis	3/251	23/18866	0.0033846	0.0119735	0.00623747	APOE/IFNG/TNF	3
GO:0051570	GO:0051570	regulation of histone H3-K9 methylation	3/251	23/18866	0.0033846	0.0119735	0.00623747	LMNA/SIRT1/DNMT3B	3
GO:0060044	GO:0060044	negative regulation of cardiac muscle cell proliferation	3/251	23/18866	0.0033846	0.0119735	0.00623747	GJA1/TGFBR2/NOG	3
GO:0070935	GO:0070935	3'-UTR-mediated mRNA stabilization	3/251	23/18866	0.0033846	0.0119735	0.00623747	MYD88/TENT4B/ELAVL1	3
GO:0072170	GO:0072170	metanephric tubule development	3/251	23/18866	0.0033846	0.0119735	0.00623747	PKD1/STAT1/HES1	3
GO:0072243	GO:0072243	metanephric nephron epithelium development	3/251	23/18866	0.0033846	0.0119735	0.00623747	PKD1/STAT1/HES1	3
GO:1900017	GO:1900017	positive regulation of cytokine production involved in inflammatory response	3/251	23/18866	0.0033846	0.0119735	0.00623747	STAT3/MYD88/TNF	3
GO:2000773	GO:2000773	negative regulation of cellular senescence	3/251	23/18866	0.0033846	0.0119735	0.00623747	SIRT1/TERF2/NAMPT	3
GO:2000810	GO:2000810	regulation of bicellular tight junction assembly	3/251	23/18866	0.0033846	0.0119735	0.00623747	GJA1/CLDN1/TNF	3
GO:0002831	GO:0002831	regulation of response to biotic stimulus	13/251	409/18866	0.00341821	0.0120833	0.00629467	NFKB1/ZMPSTE24/APOE/GRN/PDPK1/HRAS/KRAS/IFNG/STAT1/STING1/CGAS/TRAF3IP2/SIRT2	13
GO:0003281	GO:0003281	ventricular septum development	5/251	76/18866	0.00343395	0.0120851	0.00629561	TGFBR2/NOTCH1/GATA4/HES1/NOG	5
GO:0008306	GO:0008306	associative learning	5/251	76/18866	0.00343395	0.0120851	0.00629561	HIF1A/AGT/CHRNB2/KRAS/FOS	5
GO:0033077	GO:0033077	T cell differentiation in thymus	5/251	76/18866	0.00343395	0.0120851	0.00629561	ADA/TP53/SOD1/LIG4/STK11	5
GO:0072091	GO:0072091	regulation of stem cell proliferation	5/251	76/18866	0.00343395	0.0120851	0.00629561	GJA1/TP53/HIF1A/SIRT6/NOTCH1	5
GO:1903524	GO:1903524	positive regulation of blood circulation	5/251	76/18866	0.00343395	0.0120851	0.00629561	ADA/GJA1/EDN1/GHRL/KCNQ1	5
GO:0034620	GO:0034620	cellular response to unfolded protein	7/251	146/18866	0.0034393	0.0120851	0.00629561	LMNA/HSF1/HSPA9/ATF4/ATF3/STUB1/DDX11	7
GO:0046631	GO:0046631	alpha-beta T cell activation	7/251	146/18866	0.0034393	0.0120851	0.00629561	ADA/PNP/TGFBR2/STAT3/NLRP3/IFNG/SATB1	7
GO:0048813	GO:0048813	dendrite morphogenesis	7/251	146/18866	0.0034393	0.0120851	0.00629561	CDC42/DBN1/CHRNB2/FBXO31/ID1/KNDC1/STK11	7
GO:0006378	GO:0006378	mRNA polyadenylation	4/251	47/18866	0.00348366	0.0122136	0.00636253	HSF1/LEO1/CPEB1/TENT4B	4
GO:0045933	GO:0045933	positive regulation of muscle contraction	4/251	47/18866	0.00348366	0.0122136	0.00636253	ADA/EDN1/GHRL/KCNQ1	4
GO:0051150	GO:0051150	regulation of smooth muscle cell differentiation	4/251	47/18866	0.00348366	0.0122136	0.00636253	SIRT1/SOD2/FOXO4/NFATC1	4
GO:1901800	GO:1901800	positive regulation of proteasomal protein catabolic process	6/251	110/18866	0.00353718	0.012392	0.00645547	CLU/SIRT6/KCNE2/STUB1/CSNK1A1/SIRT2	6
GO:0098813	GO:0098813	nuclear chromosome segregation	10/251	272/18866	0.00360831	0.0126318	0.00658038	ERCC4/CDC42/TERF1/ATM/RB1/DDX11/BUB1B/SIRT7/BECN1/SIRT2	10
GO:0007159	GO:0007159	leukocyte cell-cell adhesion	12/251	364/18866	0.00362582	0.0126836	0.00660739	ADA/PNP/TGFBR2/IGF1/GNRH1/CDC42/NLRP3/CXCL12/PDPK1/IFNG/TNF/HES1	12
GO:0061333	GO:0061333	renal tubule morphogenesis	5/251	77/18866	0.00363334	0.0126853	0.00660827	AGT/PKD1/HES1/MYC/NOG	5
GO:0008217	GO:0008217	regulation of blood pressure	8/251	187/18866	0.00363711	0.0126853	0.00660827	GJA1/SOD1/SOD2/AGT/EDN1/MME/NAMPT/HBB	8
GO:0043409	GO:0043409	negative regulation of MAPK cascade	8/251	187/18866	0.00363711	0.0126853	0.00660827	AGT/APOE/FOXM1/SFRP1/ATF3/LEMD2/MYC/SIRT3	8
GO:0050821	GO:0050821	protein stabilization	8/251	187/18866	0.00363711	0.0126853	0.00660827	TP53/CLU/IGF1/PPARGC1A/GRN/STK4/VHL/CDKN1A	8
GO:0050807	GO:0050807	regulation of synapse organization	9/251	229/18866	0.00366677	0.0127793	0.00665723	TLR2/CDC42/WNT3A/APOE/DBN1/GHRL/CHRNB2/SNCA/TNF	9
GO:0042303	GO:0042303	molting cycle	6/251	111/18866	0.00369862	0.0128712	0.00670509	TP63/ZMPSTE24/ERCC2/ARNTL/NOTCH1/TNF	6
GO:0042633	GO:0042633	hair cycle	6/251	111/18866	0.00369862	0.0128712	0.00670509	TP63/ZMPSTE24/ERCC2/ARNTL/NOTCH1/TNF	6
GO:0014911	GO:0014911	positive regulation of smooth muscle cell migration	4/251	48/18866	0.00376126	0.0130505	0.00679851	AGT/IGF1/FOXO4/NOX4	4
GO:0043631	GO:0043631	RNA polyadenylation	4/251	48/18866	0.00376126	0.0130505	0.00679851	HSF1/LEO1/CPEB1/TENT4B	4
GO:0045601	GO:0045601	regulation of endothelial cell differentiation	4/251	48/18866	0.00376126	0.0130505	0.00679851	TNFRSF1A/NOTCH1/TNF/ID1	4
GO:0055023	GO:0055023	positive regulation of cardiac muscle tissue growth	4/251	48/18866	0.00376126	0.0130505	0.00679851	EDN1/IGF1/NOTCH1/TBX2	4
GO:0003181	GO:0003181	atrioventricular valve morphogenesis	3/251	24/18866	0.00383045	0.013232	0.00689304	TGFBR2/NOTCH1/GATA4	3
GO:0003272	GO:0003272	endocardial cushion formation	3/251	24/18866	0.00383045	0.013232	0.00689304	TGFBR2/NOTCH1/NOG	3
GO:0014850	GO:0014850	response to muscle activity	3/251	24/18866	0.00383045	0.013232	0.00689304	HIF1A/AGT/PPARGC1A	3
GO:0045821	GO:0045821	positive regulation of glycolytic process	3/251	24/18866	0.00383045	0.013232	0.00689304	HIF1A/IGF1/IFNG	3
GO:0046628	GO:0046628	positive regulation of insulin receptor signaling pathway	3/251	24/18866	0.00383045	0.013232	0.00689304	SIRT1/AGT/IRS1	3
GO:1902993	GO:1902993	positive regulation of amyloid precursor protein catabolic process	3/251	24/18866	0.00383045	0.013232	0.00689304	CLU/IFNG/TNF	3
GO:0050688	GO:0050688	regulation of defense response to virus	5/251	78/18866	0.00384091	0.0132486	0.0069017	ZMPSTE24/STAT1/STING1/CGAS/TRAF3IP2	5
GO:0061045	GO:0061045	negative regulation of wound healing	5/251	78/18866	0.00384091	0.0132486	0.0069017	GJA1/SERPINE1/EDN1/APOE/TNF	5
GO:0009259	GO:0009259	ribonucleotide metabolic process	13/251	416/18866	0.00394195	0.0135871	0.00707807	ADK/AK1/NME1/NME2/HIF1A/STAT3/IGF1/SLC4A1/SIRT6/PPARGC1A/IFNG/PDHA1/ZBTB7A	13
GO:0045580	GO:0045580	regulation of T cell differentiation	7/251	150/18866	0.00399061	0.0137448	0.00716019	ADA/PNP/SOD1/TGFBR2/NLRP3/IFNG/FANCA	7
GO:1903555	GO:1903555	regulation of tumor necrosis factor superfamily cytokine production	6/251	113/18866	0.00403781	0.0138813	0.00723129	CLU/IGF1/TLR2/HSF1/IFNG/MC1R	6
GO:0015872	GO:0015872	dopamine transport	4/251	49/18866	0.00405348	0.0138813	0.00723129	SLC29A4/CHRNB2/CXCL12/SNCA	4
GO:0061383	GO:0061383	trabecula morphogenesis	4/251	49/18866	0.00405348	0.0138813	0.00723129	NOTCH1/PPARGC1B/SFRP1/NOG	4
GO:0090199	GO:0090199	regulation of release of cytochrome c from mitochondria	4/251	49/18866	0.00405348	0.0138813	0.00723129	LMNA/TP53/CLU/IGF1	4
GO:0097720	GO:0097720	calcineurin-mediated signaling	4/251	49/18866	0.00405348	0.0138813	0.00723129	IGF1/TNF/NFATC1/PPP3R1	4
GO:0007492	GO:0007492	endoderm development	5/251	79/18866	0.00405683	0.0138813	0.00723129	LAMB3/NOTCH1/LEO1/GATA4/NOG	5
GO:0010827	GO:0010827	regulation of glucose transmembrane transport	5/251	79/18866	0.00405683	0.0138813	0.00723129	EDN1/IGF1/SIRT6/IRS1/TNF	5
GO:0031016	GO:0031016	pancreas development	5/251	79/18866	0.00405683	0.0138813	0.00723129	ARNTL/GDF11/PDPK1/HES1/RHEB	5
GO:1900034	GO:1900034	regulation of cellular response to heat	5/251	79/18866	0.00405683	0.0138813	0.00723129	SIRT1/HSF1/ATR/CCAR2/ATM	5
GO:0016331	GO:0016331	morphogenesis of embryonic epithelium	7/251	151/18866	0.00413835	0.0141396	0.00736587	TP63/HIF1A/STK4/TGFB1I1/SFRP1/NOG/ARID1A	7
GO:0051224	GO:0051224	negative regulation of protein transport	7/251	151/18866	0.00413835	0.0141396	0.00736587	REST/APOE/GHRL/CD22/IRS1/SFRP1/SIRT4	7
GO:0016525	GO:0016525	negative regulation of angiogenesis	8/251	192/18866	0.00426324	0.0145346	0.00757165	SERPINE1/AGT/FOXO4/GHRL/NOTCH1/STAT1/TNF/PML	8
GO:0021953	GO:0021953	central nervous system neuron differentiation	8/251	192/18866	0.00426324	0.0145346	0.00757165	WNT3A/CHRNB2/UBB/SFRP1/CHD5/HES1/SLC25A46/KNDC1	8
GO:0048015	GO:0048015	phosphatidylinositol-mediated signaling	8/251	192/18866	0.00426324	0.0145346	0.00757165	SIRT1/AGT/EDN1/IGF1/IRS1/TNF/BECN1/SIRT2	8
GO:0050684	GO:0050684	regulation of mRNA processing	7/251	152/18866	0.0042902	0.0145792	0.00759485	REST/HSF1/HNRNPA1/HNRNPA2B1/LEO1/CPEB1/ZBTB7A	7
GO:0000729	GO:0000729	DNA double-strand break processing	3/251	25/18866	0.00431044	0.0145792	0.00759485	BLM/ATM/DNA2	3
GO:0002053	GO:0002053	positive regulation of mesenchymal cell proliferation	3/251	25/18866	0.00431044	0.0145792	0.00759485	TGFBR2/STAT1/MYC	3
GO:0003309	GO:0003309	type B pancreatic cell differentiation	3/251	25/18866	0.00431044	0.0145792	0.00759485	ARNTL/PDPK1/RHEB	3
GO:0015874	GO:0015874	norepinephrine transport	3/251	25/18866	0.00431044	0.0145792	0.00759485	SLC29A4/AGT/SNCA	3
GO:0022410	GO:0022410	circadian sleep/wake cycle process	3/251	25/18866	0.00431044	0.0145792	0.00759485	ADA/GHRL/CHRNB2	3
GO:0048169	GO:0048169	regulation of long-term neuronal synaptic plasticity	3/251	25/18866	0.00431044	0.0145792	0.00759485	AGT/HRAS/KRAS	3
GO:0060571	GO:0060571	morphogenesis of an epithelial fold	3/251	25/18866	0.00431044	0.0145792	0.00759485	TP63/HIF1A/NOG	3
GO:0060575	GO:0060575	intestinal epithelial cell differentiation	3/251	25/18866	0.00431044	0.0145792	0.00759485	HIF1A/CDKN1A/GATA4	3
GO:0071677	GO:0071677	positive regulation of mononuclear cell migration	3/251	25/18866	0.00431044	0.0145792	0.00759485	SERPINE1/CXCL12/TNF	3
GO:1904385	GO:1904385	cellular response to angiotensin	3/251	25/18866	0.00431044	0.0145792	0.00759485	AGT/NFKB1/HSF1	3
GO:0003044	GO:0003044	regulation of systemic arterial blood pressure mediated by a chemical signal	4/251	50/18866	0.00436068	0.0147067	0.0076613	SOD2/AGT/EDN1/MME	4
GO:0050873	GO:0050873	brown fat cell differentiation	4/251	50/18866	0.00436068	0.0147067	0.0076613	SIRT1/LAMB3/PPARGC1A/FTO	4
GO:0101023	GO:0101023	vascular endothelial cell proliferation	4/251	50/18866	0.00436068	0.0147067	0.0076613	STAT3/SIRT6/GHRL/PDPK1	4
GO:1905562	GO:1905562	regulation of vascular endothelial cell proliferation	4/251	50/18866	0.00436068	0.0147067	0.0076613	STAT3/SIRT6/GHRL/PDPK1	4
GO:0001937	GO:0001937	negative regulation of endothelial cell proliferation	5/251	81/18866	0.00451446	0.0152036	0.00792011	GJA1/APOE/GHRL/STAT1/TNF	5
GO:0019915	GO:0019915	lipid storage	5/251	81/18866	0.00451446	0.0152036	0.00792011	SIRT1/NFKB1/APOE/TNF/FTO	5
GO:2000181	GO:2000181	negative regulation of blood vessel morphogenesis	8/251	194/18866	0.00453573	0.0152642	0.00795173	SERPINE1/AGT/FOXO4/GHRL/NOTCH1/STAT1/TNF/PML	8
GO:0051346	GO:0051346	negative regulation of hydrolase activity	14/251	473/18866	0.00455215	0.0153085	0.00797479	RGN/SERPINE1/TP53/SIRT1/AGT/ADCYAP1/PPP1R10/APOC1/SNCA/TERF1/TERF2/HRAS/TNF/DHCR24	14
GO:0022412	GO:0022412	cellular process involved in reproduction in multicellular organism	12/251	375/18866	0.00458848	0.0154196	0.00803268	FOXO3/IGF1/ERCC1/HSF1/UBB/BNC1/DNMT3A/ATM/SFRP1/CHD5/FANCA/SIRT2	12
GO:0043487	GO:0043487	regulation of RNA stability	8/251	195/18866	0.0046769	0.015693	0.0081751	MYD88/UBB/DKC1/TENT4B/FTO/CNOT6L/VIM/ELAVL1	8
GO:0002762	GO:0002762	negative regulation of myeloid leukocyte differentiation	4/251	51/18866	0.00468319	0.015693	0.0081751	NME1/NME2/SFRP1/MYC	4
GO:0071354	GO:0071354	cellular response to interleukin-6	4/251	51/18866	0.00468319	0.015693	0.0081751	STAT3/NFKB1/PPARGC1A/STAT1	4
GO:0071827	GO:0071827	plasma lipoprotein particle organization	4/251	51/18866	0.00468319	0.015693	0.0081751	ALB/AGT/APOE/APOC1	4
GO:0010594	GO:0010594	regulation of endothelial cell migration	9/251	238/18866	0.00471219	0.0157789	0.00821986	HIF1A/SIRT1/AGT/EDN1/APOE/NOTCH1/GRN/PDPK1/TNF	9
GO:1903313	GO:1903313	positive regulation of mRNA metabolic process	5/251	82/18866	0.00475654	0.0159161	0.00829132	HSF1/LEO1/CPEB1/FTO/CNOT6L	5
GO:0016579	GO:0016579	protein deubiquitination	10/251	283/18866	0.00476088	0.0159193	0.00829298	TP53/HIF1A/FOXO4/NLRP3/UBB/SKP2/SMURF2/USP16/MYC/BECN1	10
GO:0030282	GO:0030282	bone mineralization	6/251	117/18866	0.00478456	0.0159757	0.00832237	HIF1A/IGF1/KL/ZMPSTE24/ERCC2/ATF4	6
GO:0045446	GO:0045446	endothelial cell differentiation	6/251	117/18866	0.00478456	0.0159757	0.00832237	TNFRSF1A/NOTCH1/CLDN1/TNF/ID1/CXCR4	6
GO:0048017	GO:0048017	inositol lipid-mediated signaling	8/251	196/18866	0.00482142	0.0160094	0.0083399	SIRT1/AGT/EDN1/IGF1/IRS1/TNF/BECN1/SIRT2	8
GO:0060759	GO:0060759	regulation of response to cytokine stimulus	8/251	196/18866	0.00482142	0.0160094	0.0083399	HIF1A/EDN1/TLR2/TNFRSF1A/IFNG/STAT1/TNF/CXCR4	8
GO:0002068	GO:0002068	glandular epithelial cell development	3/251	26/18866	0.0048253	0.0160094	0.0083399	ARNTL/PDPK1/RHEB	3
GO:0003171	GO:0003171	atrioventricular valve development	3/251	26/18866	0.0048253	0.0160094	0.0083399	TGFBR2/NOTCH1/GATA4	3
GO:0060307	GO:0060307	regulation of ventricular cardiac muscle cell membrane repolarization	3/251	26/18866	0.0048253	0.0160094	0.0083399	ZMPSTE24/KCNE2/KCNQ1	3
GO:0060765	GO:0060765	regulation of androgen receptor signaling pathway	3/251	26/18866	0.0048253	0.0160094	0.0083399	SIRT1/SFRP1/ZBTB7A	3
GO:0072273	GO:0072273	metanephric nephron morphogenesis	3/251	26/18866	0.0048253	0.0160094	0.0083399	PKD1/STAT1/HES1	3
GO:1900739	GO:1900739	regulation of protein insertion into mitochondrial membrane involved in apoptotic signaling pathway	3/251	26/18866	0.0048253	0.0160094	0.0083399	TP63/TP53/PPP3R1	3
GO:1900740	GO:1900740	positive regulation of protein insertion into mitochondrial membrane involved in apoptotic signaling pathway	3/251	26/18866	0.0048253	0.0160094	0.0083399	TP63/TP53/PPP3R1	3
GO:0019693	GO:0019693	ribose phosphate metabolic process	13/251	427/18866	0.00489479	0.0162231	0.00845125	ADK/AK1/NME1/NME2/HIF1A/STAT3/IGF1/SLC4A1/SIRT6/PPARGC1A/IFNG/PDHA1/ZBTB7A	13
GO:0008544	GO:0008544	epidermis development	14/251	477/18866	0.00489664	0.0162231	0.00845125	NME2/TP63/SOD1/COL17A1/ZMPSTE24/ERCC2/LAMB3/NOTCH1/EZH2/BNC1/STK4/TNF/SATB1/HES1	14
GO:0030902	GO:0030902	hindbrain development	7/251	156/18866	0.0049401	0.0163556	0.00852026	TP53/PPARGC1A/EZH2/HES1/SLC25A46/KNDC1/NOG	7
GO:0006164	GO:0006164	purine nucleotide biosynthetic process	8/251	197/18866	0.00496934	0.0164408	0.00856466	ADA/ADK/AK1/NME1/NME2/STAT3/PPARGC1A/PDHA1	8
GO:0050803	GO:0050803	regulation of synapse structure or activity	9/251	240/18866	0.00497321	0.0164421	0.0085653	TLR2/CDC42/WNT3A/APOE/DBN1/GHRL/CHRNB2/SNCA/TNF	9
GO:0010883	GO:0010883	regulation of lipid storage	4/251	52/18866	0.00502136	0.0165663	0.00863	SIRT1/NFKB1/TNF/FTO	4
GO:0048260	GO:0048260	positive regulation of receptor-mediated endocytosis	4/251	52/18866	0.00502136	0.0165663	0.00863	SERPINE1/CLU/WNT3A/LDLRAP1	4
GO:0060421	GO:0060421	positive regulation of heart growth	4/251	52/18866	0.00502136	0.0165663	0.00863	EDN1/IGF1/NOTCH1/TBX2	4
GO:0043010	GO:0043010	camera-type eye development	11/251	332/18866	0.00506795	0.0167082	0.00870395	JUN/HIF1A/TGFBR2/GDF11/RPE65/EFEMP1/ATF4/CDKN1B/TBX2/VIM/ARID1A	11
GO:0051403	GO:0051403	stress-activated MAPK cascade	10/251	286/18866	0.00512073	0.0168704	0.00878845	AGT/EDN1/NFKB1/CDC42/FOXM1/UBB/HRAS/TNF/SFRP1/MYC	10
GO:0051153	GO:0051153	regulation of striated muscle cell differentiation	6/251	119/18866	0.00519385	0.0170873	0.00890144	EDN1/IGF1/WNT3A/NOTCH1/EZH2/MORF4L2	6
GO:0071706	GO:0071706	tumor necrosis factor superfamily cytokine production	6/251	119/18866	0.00519385	0.0170873	0.00890144	CLU/IGF1/TLR2/HSF1/IFNG/MC1R	6
GO:0015844	GO:0015844	monoamine transport	5/251	84/18866	0.00526813	0.0173074	0.00901611	SLC29A4/AGT/CHRNB2/CXCL12/SNCA	5
GO:0033045	GO:0033045	regulation of sister chromatid segregation	5/251	84/18866	0.00526813	0.0173074	0.00901611	ATM/RB1/DDX11/BUB1B/BECN1	5
GO:0007059	GO:0007059	chromosome segregation	11/251	334/18866	0.00529636	0.0173881	0.00905811	ERCC4/CDC42/ERCC2/TERF1/ATM/RB1/DDX11/BUB1B/SIRT7/BECN1/SIRT2	11
GO:0001556	GO:0001556	oocyte maturation	3/251	27/18866	0.00537572	0.0175749	0.00915545	FOXO3/BNC1/SIRT2	3
GO:0009651	GO:0009651	response to salt stress	3/251	27/18866	0.00537572	0.0175749	0.00915545	TP53/CLDN1/TNF	3
GO:0015949	GO:0015949	nucleobase-containing small molecule interconversion	3/251	27/18866	0.00537572	0.0175749	0.00915545	AK1/NME1/NME2	3
GO:0072207	GO:0072207	metanephric epithelium development	3/251	27/18866	0.00537572	0.0175749	0.00915545	PKD1/STAT1/HES1	3
GO:1900078	GO:1900078	positive regulation of cellular response to insulin stimulus	3/251	27/18866	0.00537572	0.0175749	0.00915545	SIRT1/AGT/IRS1	3
GO:1903203	GO:1903203	regulation of oxidative stress-induced neuron death	3/251	27/18866	0.00537572	0.0175749	0.00915545	HIF1A/REST/ATF4	3
GO:0032675	GO:0032675	regulation of interleukin-6 production	7/251	159/18866	0.00547419	0.0178719	0.00931018	STAT3/TLR2/MYD88/ADCYAP1/GHRL/IFNG/TNF	7
GO:2000058	GO:2000058	regulation of ubiquitin-dependent protein catabolic process	7/251	159/18866	0.00547419	0.0178719	0.00931018	CLU/SIRT6/CCAR2/PML/STUB1/CSNK1A1/SIRT2	7
GO:0001654	GO:0001654	eye development	12/251	384/18866	0.00551983	0.0180085	0.00938129	JUN/HIF1A/TGFBR2/STAT3/GDF11/RPE65/EFEMP1/ATF4/CDKN1B/TBX2/VIM/ARID1A	12
GO:1903829	GO:1903829	positive regulation of cellular protein localization	11/251	338/18866	0.0057776	0.0188364	0.00981258	TP63/TP53/CDC42/WNT3A/PDPK1/HRAS/IFNG/TNF/DKC1/PPP3R1/STK11	11
GO:0006112	GO:0006112	energy reserve metabolic process	5/251	86/18866	0.00581746	0.01894	0.00986658	IGF1/KL/IRS1/NR1D1/MYC	5
GO:0006919	GO:0006919	activation of cysteine-type endopeptidase activity involved in apoptotic process	5/251	86/18866	0.00581746	0.01894	0.00986658	NLRP3/SNCA/NLRP1/TNF/PML	5
GO:0010460	GO:0010460	positive regulation of heart rate	3/251	28/18866	0.00596236	0.0192781	0.0100427	ADA/EDN1/KCNQ1	3
GO:0010575	GO:0010575	positive regulation of vascular endothelial growth factor production	3/251	28/18866	0.00596236	0.0192781	0.0100427	HIF1A/ATF4/GATA4	3
GO:0022011	GO:0022011	myelination in peripheral nervous system	3/251	28/18866	0.00596236	0.0192781	0.0100427	SOD1/SLC25A46/SIRT2	3
GO:0031440	GO:0031440	regulation of mRNA 3'-end processing	3/251	28/18866	0.00596236	0.0192781	0.0100427	HSF1/LEO1/CPEB1	3
GO:0032292	GO:0032292	peripheral nervous system axon ensheathment	3/251	28/18866	0.00596236	0.0192781	0.0100427	SOD1/SLC25A46/SIRT2	3
GO:0043901	GO:0043901	negative regulation of multi-organism process	3/251	28/18866	0.00596236	0.0192781	0.0100427	ADA/GJA1/IGF1	3
GO:0044331	GO:0044331	cell-cell adhesion mediated by cadherin	3/251	28/18866	0.00596236	0.0192781	0.0100427	WNT3A/NOTCH1/FOXA1	3
GO:0071168	GO:0071168	protein localization to chromatin	3/251	28/18866	0.00596236	0.0192781	0.0100427	EZH2/RB1/LEMD2	3
GO:0071280	GO:0071280	cellular response to copper ion	3/251	28/18866	0.00596236	0.0192781	0.0100427	HSF1/SNCA/MAP1LC3A	3
GO:1990776	GO:1990776	response to angiotensin	3/251	28/18866	0.00596236	0.0192781	0.0100427	AGT/NFKB1/HSF1	3
GO:0150063	GO:0150063	visual system development	12/251	388/18866	0.00597933	0.0193197	0.0100644	JUN/HIF1A/TGFBR2/STAT3/GDF11/RPE65/EFEMP1/ATF4/CDKN1B/TBX2/VIM/ARID1A	12
GO:0070252	GO:0070252	actin-mediated cell contraction	6/251	123/18866	0.00608862	0.0196458	0.0102343	GJA1/KCNE2/KCNQ1/GATA4/DMD/VIM	6
GO:1904375	GO:1904375	regulation of protein localization to cell periphery	6/251	123/18866	0.00608862	0.0196458	0.0102343	WNT3A/PDPK1/HRAS/IFNG/TNF/LDLRAP1	6
GO:0060348	GO:0060348	bone development	8/251	204/18866	0.00610439	0.0196638	0.0102436	GJA1/RGN/TP53/TGFBR2/IGF1/ZMPSTE24/GHRL/RUNX2	8
GO:0001942	GO:0001942	hair follicle development	5/251	87/18866	0.00610673	0.0196638	0.0102436	TP63/ZMPSTE24/ERCC2/NOTCH1/TNF	5
GO:0032436	GO:0032436	positive regulation of proteasomal ubiquitin-dependent protein catabolic process	5/251	87/18866	0.00610673	0.0196638	0.0102436	CLU/SIRT6/STUB1/CSNK1A1/SIRT2	5
GO:0043543	GO:0043543	protein acylation	9/251	248/18866	0.00613143	0.0196814	0.0102528	SIRT1/ZMPSTE24/PPARGC1A/ARNTL/SNCA/MORF4L2/MORF4L1/CHD5/BRPF1	9
GO:0035065	GO:0035065	regulation of histone acetylation	4/251	55/18866	0.00613314	0.0196814	0.0102528	SIRT1/ZMPSTE24/PPARGC1A/SNCA	4
GO:0050433	GO:0050433	regulation of catecholamine secretion	4/251	55/18866	0.00613314	0.0196814	0.0102528	AGT/CHRNB2/CXCL12/SNCA	4
GO:0070741	GO:0070741	response to interleukin-6	4/251	55/18866	0.00613314	0.0196814	0.0102528	STAT3/NFKB1/PPARGC1A/STAT1	4
GO:0071825	GO:0071825	protein-lipid complex subunit organization	4/251	55/18866	0.00613314	0.0196814	0.0102528	ALB/AGT/APOE/APOC1	4
GO:0034976	GO:0034976	response to endoplasmic reticulum stress	10/251	294/18866	0.00618529	0.0198351	0.0103329	LMNA/TP53/JUN/SIRT1/CLU/ATF4/PML/ATF3/STUB1/DDX11	10
GO:0031214	GO:0031214	biomineral tissue development	7/251	163/18866	0.00625225	0.0200225	0.0104305	HIF1A/IGF1/KL/ZMPSTE24/ERCC2/NOTCH1/ATF4	7
GO:0110148	GO:0110148	biomineralization	7/251	163/18866	0.00625225	0.0200225	0.0104305	HIF1A/IGF1/KL/ZMPSTE24/ERCC2/NOTCH1/ATF4	7
GO:0035966	GO:0035966	response to topologically incorrect protein	8/251	205/18866	0.0062814	0.0201022	0.010472	LMNA/CLU/HSF1/HSPA9/ATF4/ATF3/STUB1/DDX11	8
GO:0061982	GO:0061982	meiosis I cell cycle process	6/251	124/18866	0.00632883	0.0202402	0.0105439	ERCC4/ERCC1/UBB/TERF1/ATM/SIRT7	6
GO:0014068	GO:0014068	positive regulation of phosphatidylinositol 3-kinase signaling	5/251	88/18866	0.00640598	0.020473	0.0106652	SIRT1/AGT/IGF1/TNF/BECN1	5
GO:0046661	GO:0046661	male sex differentiation	7/251	164/18866	0.00645903	0.0206285	0.0107462	ERCC1/UBB/GATA4/SFRP1/DHCR24/FANCA/HOXA9	7
GO:0060563	GO:0060563	neuroepithelial cell differentiation	4/251	56/18866	0.00653723	0.0208499	0.0108615	SERPINE1/SOD1/NOTCH1/HES1	4
GO:0090183	GO:0090183	regulation of kidney development	4/251	56/18866	0.00653723	0.0208499	0.0108615	AGT/STAT1/MYC/NOG	4
GO:0007368	GO:0007368	determination of left/right symmetry	6/251	125/18866	0.00657585	0.0208772	0.0108758	HIF1A/TGFBR2/WNT3A/NOTCH1/GATA4/TBX2	6
GO:0032479	GO:0032479	regulation of type I interferon production	6/251	125/18866	0.00657585	0.0208772	0.0108758	NFKB1/TLR2/MYD88/STAT1/STING1/CGAS	6
GO:0048593	GO:0048593	camera-type eye morphogenesis	6/251	125/18866	0.00657585	0.0208772	0.0108758	HIF1A/GDF11/RPE65/ATF4/TBX2/ARID1A	6
GO:0036296	GO:0036296	response to increased oxygen levels	3/251	29/18866	0.0065858	0.0208772	0.0108758	POLG/CDKN1A/DNMT3B	3
GO:0043153	GO:0043153	entrainment of circadian clock by photoperiod	3/251	29/18866	0.0065858	0.0208772	0.0108758	TP53/BHLHE40/PML	3
GO:0060441	GO:0060441	epithelial tube branching involved in lung morphogenesis	3/251	29/18866	0.0065858	0.0208772	0.0108758	FOXA1/KRAS/TNF	3
GO:2000108	GO:2000108	positive regulation of leukocyte apoptotic process	3/251	29/18866	0.0065858	0.0208772	0.0108758	TP53/SIRT1/CDKN2A	3
GO:2000727	GO:2000727	positive regulation of cardiac muscle cell differentiation	3/251	29/18866	0.0065858	0.0208772	0.0108758	EDN1/IGF1/WNT3A	3
GO:2001032	GO:2001032	regulation of double-strand break repair via nonhomologous end joining	3/251	29/18866	0.0065858	0.0208772	0.0108758	HSF1/SIRT7/POT1	3
GO:0006869	GO:0006869	lipid transport	12/251	393/18866	0.00659586	0.020895	0.010885	SIRT1/AGT/EDN1/SIGMAR1/CLU/NFKB1/SLC4A1/APOE/GHRL/APOC1/PON1/LDLRAP1	12
GO:0001892	GO:0001892	embryonic placenta development	5/251	89/18866	0.00671536	0.0212307	0.0110599	HIF1A/HSF1/STK4/PKD1/HES1	5
GO:0022404	GO:0022404	molting cycle process	5/251	89/18866	0.00671536	0.0212307	0.0110599	TP63/ZMPSTE24/ERCC2/NOTCH1/TNF	5
GO:0022405	GO:0022405	hair cycle process	5/251	89/18866	0.00671536	0.0212307	0.0110599	TP63/ZMPSTE24/ERCC2/NOTCH1/TNF	5
GO:0048880	GO:0048880	sensory system development	12/251	394/18866	0.00672499	0.0212468	0.0110683	JUN/HIF1A/TGFBR2/STAT3/GDF11/RPE65/EFEMP1/ATF4/CDKN1B/TBX2/VIM/ARID1A	12
GO:0043122	GO:0043122	regulation of I-kappaB kinase/NF-kappaB signaling	9/251	252/18866	0.0067834	0.0214169	0.0111569	GJA1/SIRT1/TNFRSF1A/MYD88/PDPK1/STAT1/TNF/NR1D1/TRAF3IP2	9
GO:0035967	GO:0035967	cellular response to topologically incorrect protein	7/251	166/18866	0.00688782	0.021732	0.011321	LMNA/HSF1/HSPA9/ATF4/ATF3/STUB1/DDX11	7
GO:0051896	GO:0051896	regulation of protein kinase B signaling	9/251	253/18866	0.00695441	0.0218672	0.0113914	SIRT1/KL/IRS1/TNF/GATA4/LEMD2/MC1R/STK11/NOX4	9
GO:0042743	GO:0042743	hydrogen peroxide metabolic process	4/251	57/18866	0.00695858	0.0218672	0.0113914	SOD1/STAT3/SNCA/HBB	4
GO:0045747	GO:0045747	positive regulation of Notch signaling pathway	4/251	57/18866	0.00695858	0.0218672	0.0113914	TP63/STAT3/NOTCH1/HES1	4
GO:0045840	GO:0045840	positive regulation of mitotic nuclear division	4/251	57/18866	0.00695858	0.0218672	0.0113914	EDN1/IGF1/RB1/BECN1	4
GO:0050432	GO:0050432	catecholamine secretion	4/251	57/18866	0.00695858	0.0218672	0.0113914	AGT/CHRNB2/CXCL12/SNCA	4
GO:0060760	GO:0060760	positive regulation of response to cytokine stimulus	4/251	57/18866	0.00695858	0.0218672	0.0113914	HIF1A/EDN1/TLR2/CXCR4	4
GO:0098773	GO:0098773	skin epidermis development	5/251	90/18866	0.00703506	0.0220927	0.0115089	TP63/ZMPSTE24/ERCC2/NOTCH1/TNF	5
GO:0030326	GO:0030326	embryonic limb morphogenesis	6/251	127/18866	0.00709079	0.0222096	0.0115698	TP63/NOTCH1/TBX2/RUNX2/HOXA9/NOG	6
GO:0032606	GO:0032606	type I interferon production	6/251	127/18866	0.00709079	0.0222096	0.0115698	NFKB1/TLR2/MYD88/STAT1/STING1/CGAS	6
GO:0035113	GO:0035113	embryonic appendage morphogenesis	6/251	127/18866	0.00709079	0.0222096	0.0115698	TP63/NOTCH1/TBX2/RUNX2/HOXA9/NOG	6
GO:0070646	GO:0070646	protein modification by small protein removal	10/251	300/18866	0.00709118	0.0222096	0.0115698	TP53/HIF1A/FOXO4/NLRP3/UBB/SKP2/SMURF2/USP16/MYC/BECN1	10
GO:0000086	GO:0000086	G2/M transition of mitotic cell cycle	9/251	254/18866	0.00712871	0.0223123	0.0116233	BLM/FOXO4/FOXM1/PPM1D/BACH1/ATM/CDKN1A/SKP2/CDKN2B	9
GO:0002377	GO:0002377	immunoglobulin production	8/251	210/18866	0.00722555	0.0225311	0.0117373	ERCC1/CD22/ATM/TNF/LIG4/CGAS/XRCC4/TRAF3IP2	8
GO:0001844	GO:0001844	protein insertion into mitochondrial membrane involved in apoptotic signaling pathway	3/251	30/18866	0.0072466	0.0225311	0.0117373	TP63/TP53/PPP3R1	3
GO:0003209	GO:0003209	cardiac atrium morphogenesis	3/251	30/18866	0.0072466	0.0225311	0.0117373	NOTCH1/GATA4/NOG	3
GO:0010586	GO:0010586	miRNA metabolic process	3/251	30/18866	0.0072466	0.0225311	0.0117373	NFKB1/HRAS/TENT4B	3
GO:0030511	GO:0030511	positive regulation of transforming growth factor beta receptor signaling pathway	3/251	30/18866	0.0072466	0.0225311	0.0117373	TGFB1I1/CDKN2B/STK11	3
GO:0036475	GO:0036475	neuron death in response to oxidative stress	3/251	30/18866	0.0072466	0.0225311	0.0117373	HIF1A/REST/ATF4	3
GO:0048147	GO:0048147	negative regulation of fibroblast proliferation	3/251	30/18866	0.0072466	0.0225311	0.0117373	TP53/SFRP1/MYC	3
GO:0060055	GO:0060055	angiogenesis involved in wound healing	3/251	30/18866	0.0072466	0.0225311	0.0117373	SERPINE1/TNF/CXCR4	3
GO:0099625	GO:0099625	ventricular cardiac muscle cell membrane repolarization	3/251	30/18866	0.0072466	0.0225311	0.0117373	ZMPSTE24/KCNE2/KCNQ1	3
GO:1903846	GO:1903846	positive regulation of cellular response to transforming growth factor beta stimulus	3/251	30/18866	0.0072466	0.0225311	0.0117373	TGFB1I1/CDKN2B/STK11	3
GO:0072089	GO:0072089	stem cell proliferation	6/251	128/18866	0.00735893	0.0225672	0.0117561	GJA1/TP53/HIF1A/SIRT6/WNT3A/NOTCH1	6
GO:0001656	GO:0001656	metanephros development	5/251	91/18866	0.00736524	0.0225672	0.0117561	GDF11/PKD1/STAT1/HES1/MYC	5
GO:0006094	GO:0006094	gluconeogenesis	5/251	91/18866	0.00736524	0.0225672	0.0117561	SIRT1/PPARGC1A/ATF4/ATF3/SIRT7	5
GO:0030901	GO:0030901	midbrain development	5/251	91/18866	0.00736524	0.0225672	0.0117561	CDC42/WNT3A/SFRP1/HES1/SIRT2	5
GO:0033273	GO:0033273	response to vitamin	5/251	91/18866	0.00736524	0.0225672	0.0117561	ADA/DNMT3A/GATA4/SFRP1/DNMT3B	5
GO:0046849	GO:0046849	bone remodeling	5/251	91/18866	0.00736524	0.0225672	0.0117561	GJA1/TPH1/PPARGC1B/SFRP1/NOX4	5
GO:0003149	GO:0003149	membranous septum morphogenesis	2/251	10/18866	0.00739429	0.0225672	0.0117561	TGFBR2/NOG	2
GO:0006228	GO:0006228	UTP biosynthetic process	2/251	10/18866	0.00739429	0.0225672	0.0117561	NME1/NME2	2
GO:0007440	GO:0007440	foregut morphogenesis	2/251	10/18866	0.00739429	0.0225672	0.0117561	NOTCH1/GATA4	2
GO:0031943	GO:0031943	regulation of glucocorticoid metabolic process	2/251	10/18866	0.00739429	0.0225672	0.0117561	REST/STUB1	2
GO:0034085	GO:0034085	establishment of sister chromatid cohesion	2/251	10/18866	0.00739429	0.0225672	0.0117561	RB1/DDX11	2
GO:0034447	GO:0034447	very-low-density lipoprotein particle clearance	2/251	10/18866	0.00739429	0.0225672	0.0117561	APOE/APOC1	2
GO:0045348	GO:0045348	positive regulation of MHC class II biosynthetic process	2/251	10/18866	0.00739429	0.0225672	0.0117561	SIRT1/IFNG	2
GO:0060346	GO:0060346	bone trabecula formation	2/251	10/18866	0.00739429	0.0225672	0.0117561	PPARGC1B/SFRP1	2
GO:0060513	GO:0060513	prostatic bud formation	2/251	10/18866	0.00739429	0.0225672	0.0117561	TP63/NOG	2
GO:0070099	GO:0070099	regulation of chemokine-mediated signaling pathway	2/251	10/18866	0.00739429	0.0225672	0.0117561	HIF1A/EDN1	2
GO:0070314	GO:0070314	G1 to G0 transition	2/251	10/18866	0.00739429	0.0225672	0.0117561	EZH2/ECRG4	2
GO:0071104	GO:0071104	response to interleukin-9	2/251	10/18866	0.00739429	0.0225672	0.0117561	STAT3/STAT1	2
GO:0072203	GO:0072203	cell proliferation involved in metanephros development	2/251	10/18866	0.00739429	0.0225672	0.0117561	STAT1/MYC	2
GO:0090649	GO:0090649	response to oxygen-glucose deprivation	2/251	10/18866	0.00739429	0.0225672	0.0117561	ATF4/NAMPT	2
GO:1900222	GO:1900222	negative regulation of amyloid-beta clearance	2/251	10/18866	0.00739429	0.0225672	0.0117561	IFNG/TNF	2
GO:1903431	GO:1903431	positive regulation of cell maturation	2/251	10/18866	0.00739429	0.0225672	0.0117561	BNC1/SIRT2	2
GO:1904338	GO:1904338	regulation of dopaminergic neuron differentiation	2/251	10/18866	0.00739429	0.0225672	0.0117561	WNT3A/SFRP1	2
GO:1904672	GO:1904672	regulation of somatic stem cell population maintenance	2/251	10/18866	0.00739429	0.0225672	0.0117561	TP63/MYC	2
GO:2000109	GO:2000109	regulation of macrophage apoptotic process	2/251	10/18866	0.00739429	0.0225672	0.0117561	SIRT1/CDKN2A	2
GO:2000271	GO:2000271	positive regulation of fibroblast apoptotic process	2/251	10/18866	0.00739429	0.0225672	0.0117561	TP63/SFRP1	2
GO:2000382	GO:2000382	positive regulation of mesoderm development	2/251	10/18866	0.00739429	0.0225672	0.0117561	GJA1/WNT3A	2
GO:0043489	GO:0043489	RNA stabilization	4/251	58/18866	0.0073975	0.0225672	0.0117561	MYD88/DKC1/TENT4B/ELAVL1	4
GO:1903793	GO:1903793	positive regulation of anion transport	4/251	58/18866	0.0073975	0.0225672	0.0117561	AGT/EDN1/APOE/ATF4	4
GO:0051100	GO:0051100	negative regulation of binding	7/251	169/18866	0.00757018	0.023064	0.0120149	JUN/ERCC4/CDKN1A/ID1/STUB1/DDX11/NOG	7
GO:0055002	GO:0055002	striated muscle cell development	7/251	169/18866	0.00757018	0.023064	0.0120149	LMNA/AGT/EDN1/IGF1/ZMPSTE24/GATA4/DMD	7
GO:0045582	GO:0045582	positive regulation of T cell differentiation	5/251	92/18866	0.00770608	0.0234628	0.0122227	ADA/PNP/TGFBR2/NLRP3/IFNG	5
GO:0032635	GO:0032635	interleukin-6 production	7/251	170/18866	0.00780837	0.0237589	0.0123769	STAT3/TLR2/MYD88/ADCYAP1/GHRL/IFNG/TNF	7
GO:0007143	GO:0007143	female meiotic nuclear division	3/251	31/18866	0.00794528	0.0240354	0.0125209	HSF1/UBB/ATM	3
GO:0014044	GO:0014044	Schwann cell development	3/251	31/18866	0.00794528	0.0240354	0.0125209	SOD1/SLC25A46/SIRT2	3
GO:0014072	GO:0014072	response to isoquinoline alkaloid	3/251	31/18866	0.00794528	0.0240354	0.0125209	ADA/CXCR4/MAP1LC3A	3
GO:0043278	GO:0043278	response to morphine	3/251	31/18866	0.00794528	0.0240354	0.0125209	ADA/CXCR4/MAP1LC3A	3
GO:0045987	GO:0045987	positive regulation of smooth muscle contraction	3/251	31/18866	0.00794528	0.0240354	0.0125209	ADA/EDN1/GHRL	3
GO:0060261	GO:0060261	positive regulation of transcription initiation from RNA polymerase II promoter	3/251	31/18866	0.00794528	0.0240354	0.0125209	TP53/ERCC1/XPA	3
GO:0071549	GO:0071549	cellular response to dexamethasone stimulus	3/251	31/18866	0.00794528	0.0240354	0.0125209	EIF4EBP1/EIF4E/DNMT3B	3
GO:0099623	GO:0099623	regulation of cardiac muscle cell membrane repolarization	3/251	31/18866	0.00794528	0.0240354	0.0125209	ZMPSTE24/KCNE2/KCNQ1	3
GO:1902253	GO:1902253	regulation of intrinsic apoptotic signaling pathway by p53 class mediator	3/251	31/18866	0.00794528	0.0240354	0.0125209	TP53/SIRT1/UBB	3
GO:0051302	GO:0051302	regulation of cell division	7/251	171/18866	0.00805206	0.0242974	0.0126574	TP63/BLM/CDC42/MYC/CDC14B/BECN1/SIRT2	7
GO:0002532	GO:0002532	production of molecular mediator involved in inflammatory response	5/251	93/18866	0.00805774	0.0242974	0.0126574	SERPINE1/STAT3/MYD88/GRN/TNF	5
GO:0032677	GO:0032677	regulation of interleukin-8 production	5/251	93/18866	0.00805774	0.0242974	0.0126574	SERPINE1/STAT3/TLR2/MYD88/TNF	5
GO:0045132	GO:0045132	meiotic chromosome segregation	5/251	93/18866	0.00805774	0.0242974	0.0126574	ERCC4/TERF1/ATM/BUB1B/SIRT7	5
GO:1903035	GO:1903035	negative regulation of response to wounding	5/251	93/18866	0.00805774	0.0242974	0.0126574	GJA1/SERPINE1/EDN1/APOE/TNF	5
GO:0010508	GO:0010508	positive regulation of autophagy	6/251	131/18866	0.00820726	0.0247007	0.0128675	HIF1A/SIRT1/FOXO3/IFNG/STING1/STK11	6
GO:0032434	GO:0032434	regulation of proteasomal ubiquitin-dependent protein catabolic process	6/251	131/18866	0.00820726	0.0247007	0.0128675	CLU/SIRT6/CCAR2/STUB1/CSNK1A1/SIRT2	6
GO:0046887	GO:0046887	positive regulation of hormone secretion	6/251	131/18866	0.00820726	0.0247007	0.0128675	GJA1/HIF1A/EDN1/ADCYAP1/GHRL/SIRT3	6
GO:0045088	GO:0045088	regulation of innate immune response	10/251	307/18866	0.00827446	0.024887	0.0129646	NFKB1/APOE/GRN/PDPK1/HRAS/KRAS/IFNG/STAT1/STING1/CGAS	10
GO:0061098	GO:0061098	positive regulation of protein tyrosine kinase activity	4/251	60/18866	0.00832922	0.0250356	0.013042	AGT/WNT3A/GHRL/NOX4	4
GO:0019319	GO:0019319	hexose biosynthetic process	5/251	94/18866	0.0084204	0.0252773	0.0131679	SIRT1/PPARGC1A/ATF4/ATF3/SIRT7	5
GO:1904035	GO:1904035	regulation of epithelial cell apoptotic process	5/251	94/18866	0.0084204	0.0252773	0.0131679	SERPINE1/FOXO3/PPARGC1A/PDPK1/TNF	5
GO:0002696	GO:0002696	positive regulation of leukocyte activation	12/251	406/18866	0.00843577	0.0253073	0.0131836	ADA/PNP/TGFBR2/IGF1/CDC42/WNT3A/NLRP3/CHRNB2/PDPK1/IFNG/CDKN1A/HES1	12
GO:0051651	GO:0051651	maintenance of location in cell	8/251	216/18866	0.00849562	0.0254706	0.0132686	GJA1/ALB/APOE/DBN1/SNCA/PDPK1/PML/DMD	8
GO:0010595	GO:0010595	positive regulation of endothelial cell migration	6/251	132/18866	0.00850504	0.0254826	0.0132749	HIF1A/SIRT1/AGT/EDN1/GRN/PDPK1	6
GO:0006937	GO:0006937	regulation of muscle contraction	7/251	173/18866	0.0085562	0.0256032	0.0133377	ADA/SOD1/EDN1/GHRL/KCNQ1/GATA4/DMD	7
GO:0009152	GO:0009152	purine ribonucleotide biosynthetic process	7/251	173/18866	0.0085562	0.0256032	0.0133377	ADK/AK1/NME1/NME2/STAT3/PPARGC1A/PDHA1	7
GO:0034694	GO:0034694	response to prostaglandin	3/251	32/18866	0.00868231	0.025931	0.0135085	EDN1/GNRH1/SFRP1	3
GO:0046320	GO:0046320	regulation of fatty acid oxidation	3/251	32/18866	0.00868231	0.025931	0.0135085	PPARGC1A/IRS1/SIRT4	3
GO:0060317	GO:0060317	cardiac epithelial to mesenchymal transition	3/251	32/18866	0.00868231	0.025931	0.0135085	TGFBR2/NOTCH1/NOG	3
GO:0050792	GO:0050792	regulation of viral process	8/251	217/18866	0.00872258	0.0260121	0.0135507	JUN/REST/APOE/NOTCH1/STAT1/TNF/PML/CXCR4	8
GO:0032386	GO:0032386	regulation of intracellular transport	11/251	358/18866	0.00872366	0.0260121	0.0135507	TP63/TP53/CDC42/WWC1/HRAS/IFNG/PPP3R1/STK11/SIRT7/LDLRAP1/SIRT4	11
GO:0003073	GO:0003073	regulation of systemic arterial blood pressure	5/251	95/18866	0.0087942	0.0260121	0.0135507	GJA1/SOD2/AGT/EDN1/MME	5
GO:0007589	GO:0007589	body fluid secretion	5/251	95/18866	0.0087942	0.0260121	0.0135507	ADA/SLC29A1/NME1/HIF1A/EDN1	5
GO:0070167	GO:0070167	regulation of biomineral tissue development	5/251	95/18866	0.0087942	0.0260121	0.0135507	HIF1A/KL/ZMPSTE24/NOTCH1/ATF4	5
GO:0110149	GO:0110149	regulation of biomineralization	5/251	95/18866	0.0087942	0.0260121	0.0135507	HIF1A/KL/ZMPSTE24/NOTCH1/ATF4	5
GO:0006997	GO:0006997	nucleus organization	6/251	133/18866	0.00881049	0.0260121	0.0135507	LMNA/ZMPSTE24/PML/CHD5/WDR73/LEMD2	6
GO:0033619	GO:0033619	membrane protein proteolysis	4/251	61/18866	0.00882258	0.0260121	0.0135507	NFKB1/APOE/IFNG/TNF	4
GO:0045843	GO:0045843	negative regulation of striated muscle tissue development	4/251	61/18866	0.00882258	0.0260121	0.0135507	GJA1/TGFBR2/NOG/SIRT2	4
GO:0046324	GO:0046324	regulation of glucose import	4/251	61/18866	0.00882258	0.0260121	0.0135507	IGF1/SIRT6/IRS1/TNF	4
GO:0090303	GO:0090303	positive regulation of wound healing	4/251	61/18866	0.00882258	0.0260121	0.0135507	SERPINE1/CLDN1/HRAS/CXCR4	4
GO:1902041	GO:1902041	regulation of extrinsic apoptotic signaling pathway via death domain receptors	4/251	61/18866	0.00882258	0.0260121	0.0135507	SERPINE1/STK4/SFRP1/ATF3	4
GO:1903078	GO:1903078	positive regulation of protein localization to plasma membrane	4/251	61/18866	0.00882258	0.0260121	0.0135507	WNT3A/PDPK1/IFNG/TNF	4
GO:2000756	GO:2000756	regulation of peptidyl-lysine acetylation	4/251	61/18866	0.00882258	0.0260121	0.0135507	SIRT1/ZMPSTE24/PPARGC1A/SNCA	4
GO:0010769	GO:0010769	regulation of cell morphogenesis involved in differentiation	10/251	310/18866	0.0088258	0.0260121	0.0135507	CDC42/WNT3A/APOE/DBN1/CHRNB2/CXCL12/FBXO31/ID1/KNDC1/STK11	10
GO:0003157	GO:0003157	endocardium development	2/251	11/18866	0.00895862	0.0260121	0.0135507	NOTCH1/STK4	2
GO:0003263	GO:0003263	cardioblast proliferation	2/251	11/18866	0.00895862	0.0260121	0.0135507	NOTCH1/HES1	2
GO:0003264	GO:0003264	regulation of cardioblast proliferation	2/251	11/18866	0.00895862	0.0260121	0.0135507	NOTCH1/HES1	2
GO:0006183	GO:0006183	GTP biosynthetic process	2/251	11/18866	0.00895862	0.0260121	0.0135507	NME1/NME2	2
GO:0006857	GO:0006857	oligopeptide transport	2/251	11/18866	0.00895862	0.0260121	0.0135507	GJA1/SLC13A3	2
GO:0014820	GO:0014820	tonic smooth muscle contraction	2/251	11/18866	0.00895862	0.0260121	0.0135507	AGT/EDN1	2
GO:0014889	GO:0014889	muscle atrophy	2/251	11/18866	0.00895862	0.0260121	0.0135507	FOXO3/PPARGC1A	2
GO:0019042	GO:0019042	viral latency	2/251	11/18866	0.00895862	0.0260121	0.0135507	LIG4/XRCC4	2
GO:0033148	GO:0033148	positive regulation of intracellular estrogen receptor signaling pathway	2/251	11/18866	0.00895862	0.0260121	0.0135507	FOXA1/SKP2	2
GO:0033210	GO:0033210	leptin-mediated signaling pathway	2/251	11/18866	0.00895862	0.0260121	0.0135507	STAT3/SIRT1	2
GO:0033483	GO:0033483	gas homeostasis	2/251	11/18866	0.00895862	0.0260121	0.0135507	HIF1A/SOD2	2
GO:0033632	GO:0033632	regulation of cell-cell adhesion mediated by integrin	2/251	11/18866	0.00895862	0.0260121	0.0135507	ADA/PIEZO1	2
GO:0042789	GO:0042789	mRNA transcription by RNA polymerase II	2/251	11/18866	0.00895862	0.0260121	0.0135507	STAT3/ATF4	2
GO:0043589	GO:0043589	skin morphogenesis	2/251	11/18866	0.00895862	0.0260121	0.0135507	TP63/ITGB4	2
GO:0043619	GO:0043619	regulation of transcription from RNA polymerase II promoter in response to oxidative stress	2/251	11/18866	0.00895862	0.0260121	0.0135507	HIF1A/ATF4	2
GO:0045141	GO:0045141	meiotic telomere clustering	2/251	11/18866	0.00895862	0.0260121	0.0135507	TERF1/ATM	2
GO:0046051	GO:0046051	UTP metabolic process	2/251	11/18866	0.00895862	0.0260121	0.0135507	NME1/NME2	2
GO:0048103	GO:0048103	somatic stem cell division	2/251	11/18866	0.00895862	0.0260121	0.0135507	WNT3A/NOTCH1	2
GO:0051573	GO:0051573	negative regulation of histone H3-K9 methylation	2/251	11/18866	0.00895862	0.0260121	0.0135507	SIRT1/DNMT3B	2
GO:0051574	GO:0051574	positive regulation of histone H3-K9 methylation	2/251	11/18866	0.00895862	0.0260121	0.0135507	LMNA/SIRT1	2
GO:0051610	GO:0051610	serotonin uptake	2/251	11/18866	0.00895862	0.0260121	0.0135507	SLC29A4/SNCA	2
GO:0070106	GO:0070106	interleukin-27-mediated signaling pathway	2/251	11/18866	0.00895862	0.0260121	0.0135507	STAT3/STAT1	2
GO:0070203	GO:0070203	regulation of establishment of protein localization to telomere	2/251	11/18866	0.00895862	0.0260121	0.0135507	TERF1/DKC1	2
GO:0070757	GO:0070757	interleukin-35-mediated signaling pathway	2/251	11/18866	0.00895862	0.0260121	0.0135507	STAT3/STAT1	2
GO:0071372	GO:0071372	cellular response to follicle-stimulating hormone stimulus	2/251	11/18866	0.00895862	0.0260121	0.0135507	PPARGC1A/NOTCH1	2
GO:0072173	GO:0072173	metanephric tubule morphogenesis	2/251	11/18866	0.00895862	0.0260121	0.0135507	PKD1/HES1	2
GO:1900112	GO:1900112	regulation of histone H3-K9 trimethylation	2/251	11/18866	0.00895862	0.0260121	0.0135507	LMNA/SIRT1	2
GO:1905902	GO:1905902	regulation of mesoderm formation	2/251	11/18866	0.00895862	0.0260121	0.0135507	GJA1/WNT3A	2
GO:2000049	GO:2000049	positive regulation of cell-cell adhesion mediated by cadherin	2/251	11/18866	0.00895862	0.0260121	0.0135507	WNT3A/FOXA1	2
GO:2000628	GO:2000628	regulation of miRNA metabolic process	2/251	11/18866	0.00895862	0.0260121	0.0135507	NFKB1/HRAS	2
GO:0007498	GO:0007498	mesoderm development	6/251	134/18866	0.00912373	0.0264588	0.0137834	GJA1/TP63/WNT3A/GDF11/ITGB4/NOG	6
GO:0009855	GO:0009855	determination of bilateral symmetry	6/251	134/18866	0.00912373	0.0264588	0.0137834	HIF1A/TGFBR2/WNT3A/NOTCH1/GATA4/TBX2	6
GO:0007405	GO:0007405	neuroblast proliferation	4/251	62/18866	0.00933465	0.0269872	0.0140587	TP53/HIF1A/WNT3A/NOTCH1	4
GO:0032233	GO:0032233	positive regulation of actin filament bundle assembly	4/251	62/18866	0.00933465	0.0269872	0.0140587	CDC42/SFRP1/ID1/NOX4	4
GO:0048635	GO:0048635	negative regulation of muscle organ development	4/251	62/18866	0.00933465	0.0269872	0.0140587	GJA1/TGFBR2/NOG/SIRT2	4
GO:0140115	GO:0140115	export across plasma membrane	4/251	62/18866	0.00933465	0.0269872	0.0140587	SLC29A4/GJA1/KCNE2/KCNQ1	4
GO:2000351	GO:2000351	regulation of endothelial cell apoptotic process	4/251	62/18866	0.00933465	0.0269872	0.0140587	SERPINE1/FOXO3/PDPK1/TNF	4
GO:0009799	GO:0009799	specification of symmetry	6/251	135/18866	0.00944485	0.0271769	0.0141575	HIF1A/TGFBR2/WNT3A/NOTCH1/GATA4/TBX2	6
GO:0003338	GO:0003338	metanephros morphogenesis	3/251	33/18866	0.00945813	0.0271769	0.0141575	PKD1/STAT1/HES1	3
GO:0009303	GO:0009303	rRNA transcription	3/251	33/18866	0.00945813	0.0271769	0.0141575	TP53/DDX11/SIRT7	3
GO:0009648	GO:0009648	photoperiodism	3/251	33/18866	0.00945813	0.0271769	0.0141575	TP53/BHLHE40/PML	3
GO:0010039	GO:0010039	response to iron ion	3/251	33/18866	0.00945813	0.0271769	0.0141575	HIF1A/SNCA/MAP1LC3A	3
GO:0035115	GO:0035115	embryonic forelimb morphogenesis	3/251	33/18866	0.00945813	0.0271769	0.0141575	TP63/RUNX2/HOXA9	3
GO:0040018	GO:0040018	positive regulation of multicellular organism growth	3/251	33/18866	0.00945813	0.0271769	0.0141575	HSF1/GHRL/POU1F1	3
GO:0045920	GO:0045920	negative regulation of exocytosis	3/251	33/18866	0.00945813	0.0271769	0.0141575	REST/SNCA/NOTCH1	3
GO:0050685	GO:0050685	positive regulation of mRNA processing	3/251	33/18866	0.00945813	0.0271769	0.0141575	HSF1/LEO1/CPEB1	3
GO:0061311	GO:0061311	cell surface receptor signaling pathway involved in heart development	3/251	33/18866	0.00945813	0.0271769	0.0141575	WNT3A/NOTCH1/NOG	3
GO:0035710	GO:0035710	CD4-positive, alpha-beta T cell activation	5/251	97/18866	0.00957593	0.0274818	0.0143163	TGFBR2/STAT3/NLRP3/IFNG/SATB1	5
GO:0046634	GO:0046634	regulation of alpha-beta T cell activation	5/251	97/18866	0.00957593	0.0274818	0.0143163	ADA/PNP/TGFBR2/NLRP3/IFNG	5
GO:0042445	GO:0042445	hormone metabolic process	8/251	221/18866	0.00967606	0.0277522	0.0144572	HIF1A/REST/ZMPSTE24/MME/PPARGC1A/RPE65/FOXA1/STUB1	8
GO:0046622	GO:0046622	positive regulation of organ growth	4/251	63/18866	0.00986569	0.0282616	0.0147225	EDN1/IGF1/NOTCH1/TBX2	4
GO:0070059	GO:0070059	intrinsic apoptotic signaling pathway in response to endoplasmic reticulum stress	4/251	63/18866	0.00986569	0.0282616	0.0147225	TP53/SIRT1/ATF4/PML	4
GO:0032388	GO:0032388	positive regulation of intracellular transport	8/251	222/18866	0.00992611	0.0284173	0.0148037	TP63/TP53/CDC42/HRAS/IFNG/PPP3R1/STK11/LDLRAP1	8
GO:0030316	GO:0030316	osteoclast differentiation	5/251	98/18866	0.00998417	0.0285662	0.0148812	PPARGC1B/IFNG/TNF/SFRP1/FOS	5
GO:0030183	GO:0030183	B cell differentiation	6/251	137/18866	0.0101112	0.0289119	0.0150613	ADA/TP53/ATM/SFRP1/ZBTB7A/POU1F1	6
GO:0009649	GO:0009649	entrainment of circadian clock	3/251	34/18866	0.0102731	0.0292327	0.0152284	TP53/BHLHE40/PML	3
GO:0010922	GO:0010922	positive regulation of phosphatase activity	3/251	34/18866	0.0102731	0.0292327	0.0152284	RGN/PPARGC1B/IFNG	3
GO:0035633	GO:0035633	maintenance of blood-brain barrier	3/251	34/18866	0.0102731	0.0292327	0.0152284	GJA1/CLDN1/DMD	3
GO:0043094	GO:0043094	cellular metabolic compound salvage	3/251	34/18866	0.0102731	0.0292327	0.0152284	ADA/ADK/PNP	3
GO:0055022	GO:0055022	negative regulation of cardiac muscle tissue growth	3/251	34/18866	0.0102731	0.0292327	0.0152284	GJA1/TGFBR2/NOG	3
GO:0061117	GO:0061117	negative regulation of heart growth	3/251	34/18866	0.0102731	0.0292327	0.0152284	GJA1/TGFBR2/NOG	3
GO:0070232	GO:0070232	regulation of T cell apoptotic process	3/251	34/18866	0.0102731	0.0292327	0.0152284	ADA/TP53/HIF1A	3
GO:1902692	GO:1902692	regulation of neuroblast proliferation	3/251	34/18866	0.0102731	0.0292327	0.0152284	TP53/HIF1A/NOTCH1	3
GO:0007044	GO:0007044	cell-substrate junction assembly	5/251	99/18866	0.0104042	0.0295318	0.0153842	COL17A1/LAMB3/ITGB4/PDPK1/SFRP1	5
GO:0090277	GO:0090277	positive regulation of peptide hormone secretion	5/251	99/18866	0.0104042	0.0295318	0.0153842	GJA1/HIF1A/ADCYAP1/GHRL/SIRT3	5
GO:0001885	GO:0001885	endothelial cell development	4/251	64/18866	0.0104159	0.0295318	0.0153842	TNFRSF1A/CLDN1/TNF/ID1	4
GO:0033344	GO:0033344	cholesterol efflux	4/251	64/18866	0.0104159	0.0295318	0.0153842	SIRT1/APOE/APOC1/PON1	4
GO:1901862	GO:1901862	negative regulation of muscle tissue development	4/251	64/18866	0.0104159	0.0295318	0.0153842	GJA1/TGFBR2/NOG/SIRT2	4
GO:1905268	GO:1905268	negative regulation of chromatin organization	4/251	64/18866	0.0104159	0.0295318	0.0153842	SIRT1/SNCA/ASF1A/DNMT3B	4
GO:0043583	GO:0043583	ear development	8/251	224/18866	0.0104406	0.0295837	0.0154113	SOD1/EDN1/WNT3A/NOTCH1/KCNQ1/CDKN1B/HES1/NOG	8
GO:0001976	GO:0001976	nervous system process involved in regulation of systemic arterial blood pressure	2/251	12/18866	0.0106567	0.0298006	0.0155243	SOD2/AGT	2
GO:0003207	GO:0003207	cardiac chamber formation	2/251	12/18866	0.0106567	0.0298006	0.0155243	NOTCH1/TBX2	2
GO:0009151	GO:0009151	purine deoxyribonucleotide metabolic process	2/251	12/18866	0.0106567	0.0298006	0.0155243	ADA/ADK	2
GO:0010232	GO:0010232	vascular transport	2/251	12/18866	0.0106567	0.0298006	0.0155243	GJA1/APOE	2
GO:0010454	GO:0010454	negative regulation of cell fate commitment	2/251	12/18866	0.0106567	0.0298006	0.0155243	WNT3A/HES1	2
GO:0032621	GO:0032621	interleukin-18 production	2/251	12/18866	0.0106567	0.0298006	0.0155243	TLR2/NLRP3	2
GO:0033700	GO:0033700	phospholipid efflux	2/251	12/18866	0.0106567	0.0298006	0.0155243	APOE/APOC1	2
GO:0034397	GO:0034397	telomere localization	2/251	12/18866	0.0106567	0.0298006	0.0155243	TERF1/ATM	2
GO:0045117	GO:0045117	azole transmembrane transport	2/251	12/18866	0.0106567	0.0298006	0.0155243	SLC28A1/SLC28A2	2
GO:0051340	GO:0051340	regulation of ligase activity	2/251	12/18866	0.0106567	0.0298006	0.0155243	RGN/XRCC4	2
GO:0060019	GO:0060019	radial glial cell differentiation	2/251	12/18866	0.0106567	0.0298006	0.0155243	STAT3/HES1	2
GO:0070202	GO:0070202	regulation of establishment of protein localization to chromosome	2/251	12/18866	0.0106567	0.0298006	0.0155243	TERF1/DKC1	2
GO:0070857	GO:0070857	regulation of bile acid biosynthetic process	2/251	12/18866	0.0106567	0.0298006	0.0155243	SIRT1/NR1D1	2
GO:0071044	GO:0071044	histone mRNA catabolic process	2/251	12/18866	0.0106567	0.0298006	0.0155243	ATM/TENT4B	2
GO:0071257	GO:0071257	cellular response to electrical stimulus	2/251	12/18866	0.0106567	0.0298006	0.0155243	REST/RPE65	2
GO:0071481	GO:0071481	cellular response to X-ray	2/251	12/18866	0.0106567	0.0298006	0.0155243	ATM/SFRP1	2
GO:0071888	GO:0071888	macrophage apoptotic process	2/251	12/18866	0.0106567	0.0298006	0.0155243	SIRT1/CDKN2A	2
GO:0072017	GO:0072017	distal tubule development	2/251	12/18866	0.0106567	0.0298006	0.0155243	NOTCH1/PKD1	2
GO:0072711	GO:0072711	cellular response to hydroxyurea	2/251	12/18866	0.0106567	0.0298006	0.0155243	BLM/DDX11	2
GO:0090220	GO:0090220	chromosome localization to nuclear envelope involved in homologous chromosome segregation	2/251	12/18866	0.0106567	0.0298006	0.0155243	TERF1/ATM	2
GO:1902337	GO:1902337	regulation of apoptotic process involved in morphogenesis	2/251	12/18866	0.0106567	0.0298006	0.0155243	TNFRSF1A/NOTCH1	2
GO:2001223	GO:2001223	negative regulation of neuron migration	2/251	12/18866	0.0106567	0.0298006	0.0155243	STAT3/GNRH1	2
GO:0048736	GO:0048736	appendage development	7/251	181/18866	0.010807	0.030185	0.0157245	TP63/ITGB4/NOTCH1/TBX2/RUNX2/HOXA9/NOG	7
GO:0060173	GO:0060173	limb development	7/251	181/18866	0.010807	0.030185	0.0157245	TP63/ITGB4/NOTCH1/TBX2/RUNX2/HOXA9/NOG	7
GO:0006940	GO:0006940	regulation of smooth muscle contraction	4/251	65/18866	0.0109857	0.0306114	0.0159466	ADA/SOD1/EDN1/GHRL	4
GO:0009206	GO:0009206	purine ribonucleoside triphosphate biosynthetic process	4/251	65/18866	0.0109857	0.0306114	0.0159466	NME1/NME2/STAT3/PPARGC1A	4
GO:0010573	GO:0010573	vascular endothelial growth factor production	4/251	65/18866	0.0109857	0.0306114	0.0159466	HIF1A/TNF/ATF4/GATA4	4
GO:0060675	GO:0060675	ureteric bud morphogenesis	4/251	65/18866	0.0109857	0.0306114	0.0159466	AGT/HES1/MYC/NOG	4
GO:0050867	GO:0050867	positive regulation of cell activation	12/251	421/18866	0.0110334	0.0307262	0.0160065	ADA/PNP/TGFBR2/IGF1/CDC42/WNT3A/NLRP3/CHRNB2/PDPK1/IFNG/CDKN1A/HES1	12
GO:0000083	GO:0000083	regulation of transcription involved in G1/S transition of mitotic cell cycle	3/251	35/18866	0.0111277	0.0307335	0.0160103	BACH1/RB1/PCNA	3
GO:0014046	GO:0014046	dopamine secretion	3/251	35/18866	0.0111277	0.0307335	0.0160103	CHRNB2/CXCL12/SNCA	3
GO:0014059	GO:0014059	regulation of dopamine secretion	3/251	35/18866	0.0111277	0.0307335	0.0160103	CHRNB2/CXCL12/SNCA	3
GO:0030513	GO:0030513	positive regulation of BMP signaling pathway	3/251	35/18866	0.0111277	0.0307335	0.0160103	NOTCH1/GATA4/HES1	3
GO:0035909	GO:0035909	aorta morphogenesis	3/251	35/18866	0.0111277	0.0307335	0.0160103	NOTCH1/TBX2/HES1	3
GO:0045922	GO:0045922	negative regulation of fatty acid metabolic process	3/251	35/18866	0.0111277	0.0307335	0.0160103	SIRT1/APOC1/SIRT4	3
GO:0048333	GO:0048333	mesodermal cell differentiation	3/251	35/18866	0.0111277	0.0307335	0.0160103	GJA1/WNT3A/ITGB4	3
GO:0048821	GO:0048821	erythrocyte development	3/251	35/18866	0.0111277	0.0307335	0.0160103	SLC4A1/ERCC2/ZBTB7A	3
GO:0051443	GO:0051443	positive regulation of ubiquitin-protein transferase activity	3/251	35/18866	0.0111277	0.0307335	0.0160103	BMI1/STUB1/CDC14B	3
GO:0060674	GO:0060674	placenta blood vessel development	3/251	35/18866	0.0111277	0.0307335	0.0160103	PKD1/HES1/ARID1A	3
GO:0070306	GO:0070306	lens fiber cell differentiation	3/251	35/18866	0.0111277	0.0307335	0.0160103	ATF4/CDKN1B/VIM	3
GO:0098801	GO:0098801	regulation of renal system process	3/251	35/18866	0.0111277	0.0307335	0.0160103	GJA1/AGT/EDN1	3
GO:1901030	GO:1901030	positive regulation of mitochondrial outer membrane permeabilization involved in apoptotic signaling pathway	3/251	35/18866	0.0111277	0.0307335	0.0160103	TP63/TP53/PPP3R1	3
GO:1904031	GO:1904031	positive regulation of cyclin-dependent protein kinase activity	3/251	35/18866	0.0111277	0.0307335	0.0160103	PKD1/CDKN1A/CDKN1B	3
GO:0060048	GO:0060048	cardiac muscle contraction	6/251	140/18866	0.0111723	0.0308388	0.0160651	GJA1/KCNE2/KCNQ1/GATA4/DMD/CXCR4	6
GO:0001708	GO:0001708	cell fate specification	5/251	101/18866	0.0112803	0.0310819	0.0161918	WNT3A/NOTCH1/FOXA1/TBX2/POU1F1	5
GO:0032637	GO:0032637	interleukin-8 production	5/251	101/18866	0.0112803	0.0310819	0.0161918	SERPINE1/STAT3/TLR2/MYD88/TNF	5
GO:0060191	GO:0060191	regulation of lipase activity	5/251	101/18866	0.0112803	0.0310819	0.0161918	AGT/APOC1/SNCA/PDPK1/HRAS	5
GO:0001959	GO:0001959	regulation of cytokine-mediated signaling pathway	7/251	183/18866	0.0114311	0.0314423	0.0163795	HIF1A/EDN1/TNFRSF1A/IFNG/STAT1/TNF/CXCR4	7
GO:0006986	GO:0006986	response to unfolded protein	7/251	183/18866	0.0114311	0.0314423	0.0163795	LMNA/HSF1/HSPA9/ATF4/ATF3/STUB1/DDX11	7
GO:0030177	GO:0030177	positive regulation of Wnt signaling pathway	7/251	183/18866	0.0114311	0.0314423	0.0163795	NFKB1/TLR2/WNT3A/ARNTL/CCAR2/SMURF2/SFRP1	7
GO:0048705	GO:0048705	skeletal system morphogenesis	8/251	228/18866	0.0115285	0.0316916	0.0165094	TGFBR2/ZMPSTE24/PPARGC1B/PKD1/SFRP1/RUNX2/HOXA9/NOG	8
GO:0008584	GO:0008584	male gonad development	6/251	141/18866	0.0115429	0.0316941	0.0165107	ERCC1/UBB/GATA4/SFRP1/FANCA/HOXA9	6
GO:0030010	GO:0030010	establishment of cell polarity	6/251	141/18866	0.0115429	0.0316941	0.0165107	GJA1/CDC42/WWC1/PKD1/HES1/STK11	6
GO:0002562	GO:0002562	somatic diversification of immune receptors via germline recombination within a single locus	4/251	66/18866	0.0115752	0.0317085	0.0165182	ERCC1/ATM/LIG4/XRCC4	4
GO:0016444	GO:0016444	somatic cell DNA recombination	4/251	66/18866	0.0115752	0.0317085	0.0165182	ERCC1/ATM/LIG4/XRCC4	4
GO:0072171	GO:0072171	mesonephric tubule morphogenesis	4/251	66/18866	0.0115752	0.0317085	0.0165182	AGT/HES1/MYC/NOG	4
GO:1905207	GO:1905207	regulation of cardiocyte differentiation	4/251	66/18866	0.0115752	0.0317085	0.0165182	EDN1/IGF1/WNT3A/GATA4	4
GO:0060840	GO:0060840	artery development	5/251	102/18866	0.0117366	0.0320759	0.0167096	APOE/NOTCH1/TBX2/HES1/NOG	5
GO:0150115	GO:0150115	cell-substrate junction organization	5/251	102/18866	0.0117366	0.0320759	0.0167096	COL17A1/LAMB3/ITGB4/PDPK1/SFRP1	5
GO:1903076	GO:1903076	regulation of protein localization to plasma membrane	5/251	102/18866	0.0117366	0.0320759	0.0167096	WNT3A/PDPK1/IFNG/TNF/LDLRAP1	5
GO:2000060	GO:2000060	positive regulation of ubiquitin-dependent protein catabolic process	5/251	102/18866	0.0117366	0.0320759	0.0167096	CLU/SIRT6/STUB1/CSNK1A1/SIRT2	5
GO:0007224	GO:0007224	smoothened signaling pathway	6/251	142/18866	0.0119221	0.0325262	0.0169441	TGFBR2/FOXA1/SFRP1/RB1/HES1/RUNX2	6
GO:0031333	GO:0031333	negative regulation of protein-containing complex assembly	6/251	142/18866	0.0119221	0.0325262	0.0169441	CLU/CDC42/HSF1/SNCA/EIF4EBP1/SIRT2	6
GO:0046546	GO:0046546	development of primary male sexual characteristics	6/251	142/18866	0.0119221	0.0325262	0.0169441	ERCC1/UBB/GATA4/SFRP1/FANCA/HOXA9	6
GO:0002755	GO:0002755	MyD88-dependent toll-like receptor signaling pathway	3/251	36/18866	0.012022	0.0327038	0.0170367	TLR2/MYD88/UBB	3
GO:0003230	GO:0003230	cardiac atrium development	3/251	36/18866	0.012022	0.0327038	0.0170367	NOTCH1/GATA4/NOG	3
GO:0042491	GO:0042491	inner ear auditory receptor cell differentiation	3/251	36/18866	0.012022	0.0327038	0.0170367	SOD1/NOTCH1/HES1	3
GO:0045738	GO:0045738	negative regulation of DNA repair	3/251	36/18866	0.012022	0.0327038	0.0170367	HSF1/TERF2/CGAS	3
GO:2000516	GO:2000516	positive regulation of CD4-positive, alpha-beta T cell activation	3/251	36/18866	0.012022	0.0327038	0.0170367	TGFBR2/NLRP3/IFNG	3
GO:0051495	GO:0051495	positive regulation of cytoskeleton organization	8/251	230/18866	0.0121028	0.0329046	0.0171413	EDN1/CDC42/CCL11/HRAS/CDKN1B/SFRP1/ID1/NOX4	8
GO:0043903	GO:0043903	regulation of symbiotic process	8/251	231/18866	0.0123978	0.0334776	0.0174398	JUN/REST/APOE/NOTCH1/STAT1/TNF/PML/CXCR4	8
GO:0009260	GO:0009260	ribonucleotide biosynthetic process	7/251	186/18866	0.0124157	0.0334776	0.0174398	ADK/AK1/NME1/NME2/STAT3/PPARGC1A/PDHA1	7
GO:0043488	GO:0043488	regulation of mRNA stability	7/251	186/18866	0.0124157	0.0334776	0.0174398	MYD88/UBB/TENT4B/FTO/CNOT6L/VIM/ELAVL1	7
GO:0002674	GO:0002674	negative regulation of acute inflammatory response	2/251	13/18866	0.0124846	0.0334776	0.0174398	ADCYAP1/NLRP3	2
GO:0003161	GO:0003161	cardiac conduction system development	2/251	13/18866	0.0124846	0.0334776	0.0174398	CDC42/NOTCH1	2
GO:0006264	GO:0006264	mitochondrial DNA replication	2/251	13/18866	0.0124846	0.0334776	0.0174398	POLG/DNA2	2
GO:0006995	GO:0006995	cellular response to nitrogen starvation	2/251	13/18866	0.0124846	0.0334776	0.0174398	MAP1LC3A/BECN1	2
GO:0016264	GO:0016264	gap junction assembly	2/251	13/18866	0.0124846	0.0334776	0.0174398	GJA1/AGT	2
GO:0021554	GO:0021554	optic nerve development	2/251	13/18866	0.0124846	0.0334776	0.0174398	CHRNB2/SLC25A46	2
GO:0031053	GO:0031053	primary miRNA processing	2/251	13/18866	0.0124846	0.0334776	0.0174398	STAT3/HNRNPA2B1	2
GO:0031126	GO:0031126	snoRNA 3'-end processing	2/251	13/18866	0.0124846	0.0334776	0.0174398	DKC1/TENT4B	2
GO:0032352	GO:0032352	positive regulation of hormone metabolic process	2/251	13/18866	0.0124846	0.0334776	0.0174398	HIF1A/PPARGC1A	2
GO:0033145	GO:0033145	positive regulation of intracellular steroid hormone receptor signaling pathway	2/251	13/18866	0.0124846	0.0334776	0.0174398	FOXA1/SKP2	2
GO:0033605	GO:0033605	positive regulation of catecholamine secretion	2/251	13/18866	0.0124846	0.0334776	0.0174398	CHRNB2/CXCL12	2
GO:0042921	GO:0042921	glucocorticoid receptor signaling pathway	2/251	13/18866	0.0124846	0.0334776	0.0174398	ARNTL/ARID1A	2
GO:0043562	GO:0043562	cellular response to nitrogen levels	2/251	13/18866	0.0124846	0.0334776	0.0174398	MAP1LC3A/BECN1	2
GO:0048505	GO:0048505	regulation of timing of cell differentiation	2/251	13/18866	0.0124846	0.0334776	0.0174398	NOTCH1/HES1	2
GO:0048711	GO:0048711	positive regulation of astrocyte differentiation	2/251	13/18866	0.0124846	0.0334776	0.0174398	NOTCH1/HES1	2
GO:0048715	GO:0048715	negative regulation of oligodendrocyte differentiation	2/251	13/18866	0.0124846	0.0334776	0.0174398	NOTCH1/HES1	2
GO:0060123	GO:0060123	regulation of growth hormone secretion	2/251	13/18866	0.0124846	0.0334776	0.0174398	ADCYAP1/GHRL	2
GO:0060601	GO:0060601	lateral sprouting from an epithelium	2/251	13/18866	0.0124846	0.0334776	0.0174398	TP63/NOG	2
GO:0061430	GO:0061430	bone trabecula morphogenesis	2/251	13/18866	0.0124846	0.0334776	0.0174398	PPARGC1B/SFRP1	2
GO:0072710	GO:0072710	response to hydroxyurea	2/251	13/18866	0.0124846	0.0334776	0.0174398	BLM/DDX11	2
GO:1904424	GO:1904424	regulation of GTP binding	2/251	13/18866	0.0124846	0.0334776	0.0174398	CLN5/CSNK1A1	2
GO:0009116	GO:0009116	nucleoside metabolic process	5/251	104/18866	0.0126866	0.0339804	0.0177017	ADA/ADK/NME1/NME2/PNP	5
GO:0048525	GO:0048525	negative regulation of viral process	5/251	104/18866	0.0126866	0.0339804	0.0177017	JUN/REST/STAT1/TNF/PML	5
GO:0002218	GO:0002218	activation of innate immune response	6/251	144/18866	0.0127067	0.0340148	0.0177196	NFKB1/PDPK1/HRAS/KRAS/STING1/CGAS	6
GO:0006898	GO:0006898	receptor-mediated endocytosis	10/251	328/18866	0.012748	0.0340916	0.0177596	ALB/SERPINE1/TGFBR2/CLU/WNT3A/APOE/APOC1/SNCA/HBB/LDLRAP1	10
GO:0002285	GO:0002285	lymphocyte activation involved in immune response	7/251	187/18866	0.0127571	0.0340916	0.0177596	ADA/TP53/STAT3/ERCC1/NLRP3/IFNG/LIG4	7
GO:0045333	GO:0045333	cellular respiration	7/251	187/18866	0.0127571	0.0340916	0.0177596	HIF1A/SDHC/PPARGC1A/SNCA/IFNG/PDHA1/SIRT3	7
GO:0032642	GO:0032642	regulation of chemokine production	4/251	68/18866	0.0128142	0.0341469	0.0177884	HIF1A/TLR2/ADCYAP1/TNF	4
GO:0051148	GO:0051148	negative regulation of muscle cell differentiation	4/251	68/18866	0.0128142	0.0341469	0.0177884	FOXO4/NOTCH1/EZH2/NFATC1	4
GO:0072577	GO:0072577	endothelial cell apoptotic process	4/251	68/18866	0.0128142	0.0341469	0.0177884	SERPINE1/FOXO3/PDPK1/TNF	4
GO:1902369	GO:1902369	negative regulation of RNA catabolic process	4/251	68/18866	0.0128142	0.0341469	0.0177884	MYD88/DKC1/TENT4B/ELAVL1	4
GO:1904377	GO:1904377	positive regulation of protein localization to cell periphery	4/251	68/18866	0.0128142	0.0341469	0.0177884	WNT3A/PDPK1/IFNG/TNF	4
GO:0009167	GO:0009167	purine ribonucleoside monophosphate metabolic process	3/251	37/18866	0.0129566	0.0344092	0.0179251	ADA/ADK/AK1	3
GO:0010614	GO:0010614	negative regulation of cardiac muscle hypertrophy	3/251	37/18866	0.0129566	0.0344092	0.0179251	LMNA/TNFRSF1A/NOTCH1	3
GO:0048048	GO:0048048	embryonic eye morphogenesis	3/251	37/18866	0.0129566	0.0344092	0.0179251	EFEMP1/TBX2/ARID1A	3
GO:0060260	GO:0060260	regulation of transcription initiation from RNA polymerase II promoter	3/251	37/18866	0.0129566	0.0344092	0.0179251	TP53/ERCC1/XPA	3
GO:0060428	GO:0060428	lung epithelium development	3/251	37/18866	0.0129566	0.0344092	0.0179251	CDC42/FOXA1/PKD1	3
GO:0098926	GO:0098926	postsynaptic signal transduction	3/251	37/18866	0.0129566	0.0344092	0.0179251	STAT3/WNT3A/CHRNB2	3
GO:0033135	GO:0033135	regulation of peptidyl-serine phosphorylation	6/251	145/18866	0.0131122	0.034803	0.0181302	WNT3A/SNCA/STK4/IFNG/TNF/DMD	6
GO:0007631	GO:0007631	feeding behavior	5/251	105/18866	0.0131806	0.0348858	0.0181733	STAT3/AGT/GHRL/CHRNB2/FOS	5
GO:0021549	GO:0021549	cerebellum development	5/251	105/18866	0.0131806	0.0348858	0.0181733	TP53/PPARGC1A/EZH2/SLC25A46/KNDC1	5
GO:0045621	GO:0045621	positive regulation of lymphocyte differentiation	5/251	105/18866	0.0131806	0.0348858	0.0181733	ADA/PNP/TGFBR2/NLRP3/IFNG	5
GO:0048259	GO:0048259	regulation of receptor-mediated endocytosis	5/251	105/18866	0.0131806	0.0348858	0.0181733	SERPINE1/CLU/WNT3A/APOC1/LDLRAP1	5
GO:0097006	GO:0097006	regulation of plasma lipoprotein particle levels	5/251	105/18866	0.0131806	0.0348858	0.0181733	ALB/AGT/APOE/APOC1/LDLRAP1	5
GO:0043534	GO:0043534	blood vessel endothelial cell migration	7/251	189/18866	0.0134601	0.0355963	0.0185435	HIF1A/SIRT1/APOE/NOTCH1/PDPK1/TNF/ID1	7
GO:0071230	GO:0071230	cellular response to amino acid stimulus	4/251	69/18866	0.0134642	0.0355963	0.0185435	HSF1/DNMT3A/CPEB1/TNF	4
GO:0001841	GO:0001841	neural tube formation	5/251	106/18866	0.0136874	0.0361457	0.0188297	HIF1A/STK4/SFRP1/NOG/ARID1A	5
GO:0032091	GO:0032091	negative regulation of protein binding	5/251	106/18866	0.0136874	0.0361457	0.0188297	CDKN1A/ID1/STUB1/DDX11/NOG	5
GO:0003018	GO:0003018	vascular process in circulatory system	7/251	190/18866	0.0138218	0.0364804	0.019004	GJA1/SOD1/SOD2/AGT/EDN1/ADCYAP1/APOE	7
GO:0003156	GO:0003156	regulation of animal organ formation	3/251	38/18866	0.0139315	0.0365642	0.0190477	WNT3A/NOTCH1/HES1	3
GO:0010742	GO:0010742	macrophage derived foam cell differentiation	3/251	38/18866	0.0139315	0.0365642	0.0190477	AGT/NFKB1/STAT1	3
GO:0032885	GO:0032885	regulation of polysaccharide biosynthetic process	3/251	38/18866	0.0139315	0.0365642	0.0190477	IGF1/NFKB1/IRS1	3
GO:0042769	GO:0042769	DNA damage response, detection of DNA damage	3/251	38/18866	0.0139315	0.0365642	0.0190477	UBB/POLD1/PCNA	3
GO:0045923	GO:0045923	positive regulation of fatty acid metabolic process	3/251	38/18866	0.0139315	0.0365642	0.0190477	RGN/PPARGC1A/IRS1	3
GO:0048009	GO:0048009	insulin-like growth factor receptor signaling pathway	3/251	38/18866	0.0139315	0.0365642	0.0190477	IGF1/IRS1/POU1F1	3
GO:0051954	GO:0051954	positive regulation of amine transport	3/251	38/18866	0.0139315	0.0365642	0.0190477	AGT/CHRNB2/CXCL12	3
GO:0060306	GO:0060306	regulation of membrane repolarization	3/251	38/18866	0.0139315	0.0365642	0.0190477	ZMPSTE24/KCNE2/KCNQ1	3
GO:0071392	GO:0071392	cellular response to estradiol stimulus	3/251	38/18866	0.0139315	0.0365642	0.0190477	HSF1/PPARGC1A/SFRP1	3
GO:0090077	GO:0090077	foam cell differentiation	3/251	38/18866	0.0139315	0.0365642	0.0190477	AGT/NFKB1/STAT1	3
GO:0006879	GO:0006879	cellular iron ion homeostasis	4/251	70/18866	0.0141348	0.0370565	0.0193042	HIF1A/SOD1/IFNG/MYC	4
GO:0070192	GO:0070192	chromosome organization involved in meiotic cell cycle	4/251	70/18866	0.0141348	0.0370565	0.0193042	TERF1/ATM/BUB1B/SIRT7	4
GO:0048167	GO:0048167	regulation of synaptic plasticity	7/251	191/18866	0.0141905	0.0371689	0.0193627	AGT/MME/APOE/DBN1/HRAS/KRAS/ATF4	7
GO:0034404	GO:0034404	nucleobase-containing small molecule biosynthetic process	5/251	107/18866	0.0142071	0.0371689	0.0193627	ADA/ADK/NME1/NME2/PNP	5
GO:0051963	GO:0051963	regulation of synapse assembly	5/251	107/18866	0.0142071	0.0371689	0.0193627	TLR2/WNT3A/GHRL/CHRNB2/SNCA	5
GO:0046777	GO:0046777	protein autophosphorylation	8/251	237/18866	0.0142795	0.0371689	0.0193627	NME2/JUN/ATR/STK4/PDPK1/ATM/MAPKAPK5/STK11	8
GO:0003188	GO:0003188	heart valve formation	2/251	14/18866	0.0144387	0.0371689	0.0193627	NOTCH1/GATA4	2
GO:0003214	GO:0003214	cardiac left ventricle morphogenesis	2/251	14/18866	0.0144387	0.0371689	0.0193627	TGFBR2/NOTCH1	2
GO:0006241	GO:0006241	CTP biosynthetic process	2/251	14/18866	0.0144387	0.0371689	0.0193627	NME1/NME2	2
GO:0014874	GO:0014874	response to stimulus involved in regulation of muscle adaptation	2/251	14/18866	0.0144387	0.0371689	0.0193627	AGT/PPARGC1A	2
GO:0031958	GO:0031958	corticosteroid receptor signaling pathway	2/251	14/18866	0.0144387	0.0371689	0.0193627	ARNTL/ARID1A	2
GO:0032488	GO:0032488	Cdc42 protein signal transduction	2/251	14/18866	0.0144387	0.0371689	0.0193627	CDC42/APOE	2
GO:0034392	GO:0034392	negative regulation of smooth muscle cell apoptotic process	2/251	14/18866	0.0144387	0.0371689	0.0193627	EDN1/IGF1	2
GO:0035751	GO:0035751	regulation of lysosomal lumen pH	2/251	14/18866	0.0144387	0.0371689	0.0193627	GRN/CLN5	2
GO:0035815	GO:0035815	positive regulation of renal sodium excretion	2/251	14/18866	0.0144387	0.0371689	0.0193627	AGT/EDN1	2
GO:0040034	GO:0040034	regulation of development, heterochronic	2/251	14/18866	0.0144387	0.0371689	0.0193627	NOTCH1/HES1	2
GO:0043173	GO:0043173	nucleotide salvage	2/251	14/18866	0.0144387	0.0371689	0.0193627	ADA/ADK	2
GO:0043922	GO:0043922	negative regulation by host of viral transcription	2/251	14/18866	0.0144387	0.0371689	0.0193627	JUN/REST	2
GO:0044154	GO:0044154	histone H3-K14 acetylation	2/251	14/18866	0.0144387	0.0371689	0.0193627	SIRT1/BRPF1	2
GO:0046036	GO:0046036	CTP metabolic process	2/251	14/18866	0.0144387	0.0371689	0.0193627	NME1/NME2	2
GO:0046321	GO:0046321	positive regulation of fatty acid oxidation	2/251	14/18866	0.0144387	0.0371689	0.0193627	PPARGC1A/IRS1	2
GO:0050966	GO:0050966	detection of mechanical stimulus involved in sensory perception of pain	2/251	14/18866	0.0144387	0.0371689	0.0193627	CXCL12/CXCR4	2
GO:0051645	GO:0051645	Golgi localization	2/251	14/18866	0.0144387	0.0371689	0.0193627	CDC42/STK11	2
GO:0051775	GO:0051775	response to redox state	2/251	14/18866	0.0144387	0.0371689	0.0193627	ARNTL/SIRT2	2
GO:0060732	GO:0060732	positive regulation of inositol phosphate biosynthetic process	2/251	14/18866	0.0144387	0.0371689	0.0193627	SNCA/POU1F1	2
GO:0061051	GO:0061051	positive regulation of cell growth involved in cardiac muscle cell development	2/251	14/18866	0.0144387	0.0371689	0.0193627	EDN1/IGF1	2
GO:0070307	GO:0070307	lens fiber cell development	2/251	14/18866	0.0144387	0.0371689	0.0193627	ATF4/VIM	2
GO:0072425	GO:0072425	signal transduction involved in G2 DNA damage checkpoint	2/251	14/18866	0.0144387	0.0371689	0.0193627	ATM/CDC14B	2
GO:0090239	GO:0090239	regulation of histone H4 acetylation	2/251	14/18866	0.0144387	0.0371689	0.0193627	SIRT1/ZMPSTE24	2
GO:1901070	GO:1901070	guanosine-containing compound biosynthetic process	2/251	14/18866	0.0144387	0.0371689	0.0193627	NME1/NME2	2
GO:1901836	GO:1901836	regulation of transcription of nucleolar large rRNA by RNA polymerase I	2/251	14/18866	0.0144387	0.0371689	0.0193627	DDX11/SIRT7	2
GO:1903054	GO:1903054	negative regulation of extracellular matrix organization	2/251	14/18866	0.0144387	0.0371689	0.0193627	TNFRSF1A/NOTCH1	2
GO:1904748	GO:1904748	regulation of apoptotic process involved in development	2/251	14/18866	0.0144387	0.0371689	0.0193627	TNFRSF1A/NOTCH1	2
GO:1904814	GO:1904814	regulation of protein localization to chromosome, telomeric region	2/251	14/18866	0.0144387	0.0371689	0.0193627	TERF1/DKC1	2
GO:2000543	GO:2000543	positive regulation of gastrulation	2/251	14/18866	0.0144387	0.0371689	0.0193627	GJA1/WNT3A	2
GO:0008593	GO:0008593	regulation of Notch signaling pathway	5/251	108/18866	0.01474	0.0379028	0.019745	TP63/STAT3/NOTCH1/ZBTB7A/HES1	5
GO:1902750	GO:1902750	negative regulation of cell cycle G2/M phase transition	5/251	108/18866	0.01474	0.0379028	0.019745	BLM/FOXO4/ATM/CDKN1A/CDC14B	5
GO:0009201	GO:0009201	ribonucleoside triphosphate biosynthetic process	4/251	71/18866	0.0148262	0.0380413	0.0198172	NME1/NME2/STAT3/PPARGC1A	4
GO:0033627	GO:0033627	cell adhesion mediated by integrin	4/251	71/18866	0.0148262	0.0380413	0.0198172	ADA/SERPINE1/PIEZO1/ITGB4	4
GO:0045739	GO:0045739	positive regulation of DNA repair	4/251	71/18866	0.0148262	0.0380413	0.0198172	SIRT1/FOXM1/PCNA/DDX11	4
GO:0046579	GO:0046579	positive regulation of Ras protein signal transduction	4/251	71/18866	0.0148262	0.0380413	0.0198172	IGF1/NOTCH1/HRAS/KRAS	4
GO:0014037	GO:0014037	Schwann cell differentiation	3/251	39/18866	0.014947	0.0382259	0.0199133	SOD1/SLC25A46/SIRT2	3
GO:0014741	GO:0014741	negative regulation of muscle hypertrophy	3/251	39/18866	0.014947	0.0382259	0.0199133	LMNA/TNFRSF1A/NOTCH1	3
GO:0032691	GO:0032691	negative regulation of interleukin-1 beta production	3/251	39/18866	0.014947	0.0382259	0.0199133	IGF1/GHRL/NLRP3	3
GO:0033146	GO:0033146	regulation of intracellular estrogen receptor signaling pathway	3/251	39/18866	0.014947	0.0382259	0.0199133	TP63/FOXA1/SKP2	3
GO:0060416	GO:0060416	response to growth hormone	3/251	39/18866	0.014947	0.0382259	0.0199133	NME2/STAT3/GHRL	3
GO:1904706	GO:1904706	negative regulation of vascular associated smooth muscle cell proliferation	3/251	39/18866	0.014947	0.0382259	0.0199133	SOD2/CDKN1A/CDKN1B	3
GO:0035107	GO:0035107	appendage morphogenesis	6/251	150/18866	0.0152768	0.0389447	0.0202878	TP63/NOTCH1/TBX2/RUNX2/HOXA9/NOG	6
GO:0035108	GO:0035108	limb morphogenesis	6/251	150/18866	0.0152768	0.0389447	0.0202878	TP63/NOTCH1/TBX2/RUNX2/HOXA9/NOG	6
GO:0035148	GO:0035148	tube formation	6/251	150/18866	0.0152768	0.0389447	0.0202878	HIF1A/NOTCH1/STK4/SFRP1/NOG/ARID1A	6
GO:0090263	GO:0090263	positive regulation of canonical Wnt signaling pathway	6/251	150/18866	0.0152768	0.0389447	0.0202878	NFKB1/WNT3A/ARNTL/CCAR2/SMURF2/SFRP1	6
GO:0018958	GO:0018958	phenol-containing compound metabolic process	5/251	109/18866	0.0152861	0.0389447	0.0202878	CHRNB2/SNCA/TPH1/MOXD1/MC1R	5
GO:0021761	GO:0021761	limbic system development	5/251	109/18866	0.0152861	0.0389447	0.0202878	NME1/WNT3A/UBB/PROP1/EZH2	5
GO:0033138	GO:0033138	positive regulation of peptidyl-serine phosphorylation	5/251	109/18866	0.0152861	0.0389447	0.0202878	WNT3A/SNCA/STK4/IFNG/TNF	5
GO:0070302	GO:0070302	regulation of stress-activated protein kinase signaling cascade	8/251	240/18866	0.0152947	0.0389454	0.0202882	EDN1/ZMPSTE24/CDC42/FOXM1/HRAS/TNF/SFRP1/MYC	8
GO:0046390	GO:0046390	ribose phosphate biosynthetic process	7/251	194/18866	0.0153386	0.0390361	0.0203354	ADK/AK1/NME1/NME2/STAT3/PPARGC1A/PDHA1	7
GO:0033047	GO:0033047	regulation of mitotic sister chromatid segregation	4/251	72/18866	0.0155387	0.0394386	0.0205451	ATM/RB1/BUB1B/BECN1	4
GO:0042440	GO:0042440	pigment metabolic process	4/251	72/18866	0.0155387	0.0394386	0.0205451	ADA/PPARGC1A/RPE65/MC1R	4
GO:0061035	GO:0061035	regulation of cartilage development	4/251	72/18866	0.0155387	0.0394386	0.0205451	EFEMP1/LOXL2/RUNX2/NOG	4
GO:0061515	GO:0061515	myeloid cell development	4/251	72/18866	0.0155387	0.0394386	0.0205451	TLR2/SLC4A1/ERCC2/ZBTB7A	4
GO:1904427	GO:1904427	positive regulation of calcium ion transmembrane transport	4/251	72/18866	0.0155387	0.0394386	0.0205451	RGN/SNCA/PDPK1/KCNE2	4
GO:0042098	GO:0042098	T cell proliferation	7/251	195/18866	0.0157356	0.0398951	0.0207829	PNP/TP53/TGFBR2/IGF1/GNRH1/SATB1/HES1	7
GO:0050864	GO:0050864	regulation of B cell activation	7/251	195/18866	0.0157356	0.0398951	0.0207829	ADA/WNT3A/CD22/CHRNB2/ATM/CDKN1A/SFRP1	7
GO:0032680	GO:0032680	regulation of tumor necrosis factor production	5/251	110/18866	0.0158456	0.0401307	0.0209056	CLU/IGF1/TLR2/HSF1/MC1R	5
GO:1904659	GO:1904659	glucose transmembrane transport	5/251	110/18866	0.0158456	0.0401307	0.0209056	EDN1/IGF1/SIRT6/IRS1/TNF	5
GO:0000183	GO:0000183	rDNA heterochromatin assembly	3/251	40/18866	0.0160033	0.0402912	0.0209892	SIRT1/SUV39H1/SIRT2	3
GO:0001990	GO:0001990	regulation of systemic arterial blood pressure by hormone	3/251	40/18866	0.0160033	0.0402912	0.0209892	AGT/EDN1/MME	3
GO:0009126	GO:0009126	purine nucleoside monophosphate metabolic process	3/251	40/18866	0.0160033	0.0402912	0.0209892	ADA/ADK/AK1	3
GO:0010613	GO:0010613	positive regulation of cardiac muscle hypertrophy	3/251	40/18866	0.0160033	0.0402912	0.0209892	AGT/EDN1/IGF1	3
GO:0010719	GO:0010719	negative regulation of epithelial to mesenchymal transition	3/251	40/18866	0.0160033	0.0402912	0.0209892	FOXA1/SFRP1/NOG	3
GO:0042417	GO:0042417	dopamine metabolic process	3/251	40/18866	0.0160033	0.0402912	0.0209892	CHRNB2/SNCA/MOXD1	3
GO:0043403	GO:0043403	skeletal muscle tissue regeneration	3/251	40/18866	0.0160033	0.0402912	0.0209892	TGFBR2/IGF1/EZH2	3
GO:0043902	GO:0043902	positive regulation of multi-organism process	3/251	40/18866	0.0160033	0.0402912	0.0209892	BNC1/SMURF2/SIRT2	3
GO:0072210	GO:0072210	metanephric nephron development	3/251	40/18866	0.0160033	0.0402912	0.0209892	PKD1/STAT1/HES1	3
GO:0090184	GO:0090184	positive regulation of kidney development	3/251	40/18866	0.0160033	0.0402912	0.0209892	AGT/MYC/NOG	3
GO:0140353	GO:0140353	lipid export from cell	3/251	40/18866	0.0160033	0.0402912	0.0209892	AGT/EDN1/GHRL	3
GO:0010517	GO:0010517	regulation of phospholipase activity	4/251	73/18866	0.0162724	0.0408811	0.0212965	AGT/SNCA/PDPK1/HRAS	4
GO:0051155	GO:0051155	positive regulation of striated muscle cell differentiation	4/251	73/18866	0.0162724	0.0408811	0.0212965	EDN1/IGF1/WNT3A/MORF4L2	4
GO:0070227	GO:0070227	lymphocyte apoptotic process	4/251	73/18866	0.0162724	0.0408811	0.0212965	ADA/TP53/HIF1A/TRAF3IP2	4
GO:1903747	GO:1903747	regulation of establishment of protein localization to mitochondrion	4/251	73/18866	0.0162724	0.0408811	0.0212965	TP63/TP53/PPP3R1/SIRT4	4
GO:0002281	GO:0002281	macrophage activation involved in immune response	2/251	15/18866	0.0165154	0.0410742	0.0213971	GRN/IFNG	2
GO:0006089	GO:0006089	lactate metabolic process	2/251	15/18866	0.0165154	0.0410742	0.0213971	TP53/HIF1A	2
GO:0009209	GO:0009209	pyrimidine ribonucleoside triphosphate biosynthetic process	2/251	15/18866	0.0165154	0.0410742	0.0213971	NME1/NME2	2
GO:0015671	GO:0015671	oxygen transport	2/251	15/18866	0.0165154	0.0410742	0.0213971	MYC/HBB	2
GO:0034349	GO:0034349	glial cell apoptotic process	2/251	15/18866	0.0165154	0.0410742	0.0213971	TP53/RB1	2
GO:0042159	GO:0042159	lipoprotein catabolic process	2/251	15/18866	0.0165154	0.0410742	0.0213971	APOE/ATM	2
GO:0043144	GO:0043144	snoRNA processing	2/251	15/18866	0.0165154	0.0410742	0.0213971	DKC1/TENT4B	2
GO:0045346	GO:0045346	regulation of MHC class II biosynthetic process	2/251	15/18866	0.0165154	0.0410742	0.0213971	SIRT1/IFNG	2
GO:0046033	GO:0046033	AMP metabolic process	2/251	15/18866	0.0165154	0.0410742	0.0213971	ADK/AK1	2
GO:0048569	GO:0048569	post-embryonic animal organ development	2/251	15/18866	0.0165154	0.0410742	0.0213971	ERCC1/EFEMP1	2
GO:0048712	GO:0048712	negative regulation of astrocyte differentiation	2/251	15/18866	0.0165154	0.0410742	0.0213971	NR1D1/NOG	2
GO:0072044	GO:0072044	collecting duct development	2/251	15/18866	0.0165154	0.0410742	0.0213971	NOTCH1/PKD1	2
GO:0072075	GO:0072075	metanephric mesenchyme development	2/251	15/18866	0.0165154	0.0410742	0.0213971	STAT1/MYC	2
GO:0090594	GO:0090594	inflammatory response to wounding	2/251	15/18866	0.0165154	0.0410742	0.0213971	HIF1A/GRN	2
GO:1901550	GO:1901550	regulation of endothelial cell development	2/251	15/18866	0.0165154	0.0410742	0.0213971	TNFRSF1A/TNF	2
GO:1903140	GO:1903140	regulation of establishment of endothelial barrier	2/251	15/18866	0.0165154	0.0410742	0.0213971	TNFRSF1A/TNF	2
GO:1904251	GO:1904251	regulation of bile acid metabolic process	2/251	15/18866	0.0165154	0.0410742	0.0213971	SIRT1/NR1D1	2
GO:2000846	GO:2000846	regulation of corticosteroid hormone secretion	2/251	15/18866	0.0165154	0.0410742	0.0213971	AGT/GHRL	2
GO:2001171	GO:2001171	positive regulation of ATP biosynthetic process	2/251	15/18866	0.0165154	0.0410742	0.0213971	STAT3/PPARGC1A	2
GO:0022604	GO:0022604	regulation of cell morphogenesis	13/251	499/18866	0.0165681	0.0411837	0.0214542	ZMPSTE24/CDC42/WNT3A/APOE/DBN1/CCL11/CHRNB2/CXCL12/FBXO31/ID1/KNDC1/CXCR4/STK11	13
GO:0008203	GO:0008203	cholesterol metabolic process	6/251	153/18866	0.0166882	0.0414382	0.0215868	SOD1/APOE/APOC1/PON1/DHCR24/LDLRAP1	6
GO:0030048	GO:0030048	actin filament-based movement	6/251	153/18866	0.0166882	0.0414382	0.0215868	GJA1/KCNE2/KCNQ1/GATA4/DMD/VIM	6
GO:0032024	GO:0032024	positive regulation of insulin secretion	4/251	74/18866	0.0170274	0.0422359	0.0220023	GJA1/HIF1A/GHRL/SIRT3	4
GO:0086003	GO:0086003	cardiac muscle cell contraction	4/251	74/18866	0.0170274	0.0422359	0.0220023	GJA1/KCNE2/KCNQ1/GATA4	4
GO:0014742	GO:0014742	positive regulation of muscle hypertrophy	3/251	41/18866	0.0171005	0.0422389	0.0220038	AGT/EDN1/IGF1	3
GO:0021532	GO:0021532	neural tube patterning	3/251	41/18866	0.0171005	0.0422389	0.0220038	WNT3A/FOXA1/HES1	3
GO:0031062	GO:0031062	positive regulation of histone methylation	3/251	41/18866	0.0171005	0.0422389	0.0220038	LMNA/SIRT1/DNMT3B	3
GO:0035136	GO:0035136	forelimb morphogenesis	3/251	41/18866	0.0171005	0.0422389	0.0220038	TP63/RUNX2/HOXA9	3
GO:0043267	GO:0043267	negative regulation of potassium ion transport	3/251	41/18866	0.0171005	0.0422389	0.0220038	ADCYAP1/KCNE2/ATF4	3
GO:0051354	GO:0051354	negative regulation of oxidoreductase activity	3/251	41/18866	0.0171005	0.0422389	0.0220038	NFKB1/SLC4A1/SNCA	3
GO:0099622	GO:0099622	cardiac muscle cell membrane repolarization	3/251	41/18866	0.0171005	0.0422389	0.0220038	ZMPSTE24/KCNE2/KCNQ1	3
GO:1900117	GO:1900117	regulation of execution phase of apoptosis	3/251	41/18866	0.0171005	0.0422389	0.0220038	TP53/HSF1/SIRT2	3
GO:0001707	GO:0001707	mesoderm formation	4/251	75/18866	0.017804	0.0438612	0.022849	GJA1/WNT3A/ITGB4/NOG	4
GO:0032602	GO:0032602	chemokine production	4/251	75/18866	0.017804	0.0438612	0.022849	HIF1A/TLR2/ADCYAP1/TNF	4
GO:0046323	GO:0046323	glucose import	4/251	75/18866	0.017804	0.0438612	0.022849	IGF1/SIRT6/IRS1/TNF	4
GO:0086001	GO:0086001	cardiac muscle cell action potential	4/251	75/18866	0.017804	0.0438612	0.022849	GJA1/KCNE2/KCNQ1/DMD	4
GO:1900006	GO:1900006	positive regulation of dendrite development	4/251	75/18866	0.017804	0.0438612	0.022849	APOE/DBN1/EZH2/FBXO31	4
GO:0008645	GO:0008645	hexose transmembrane transport	5/251	114/18866	0.0182197	0.0447915	0.0233336	EDN1/IGF1/SIRT6/IRS1/TNF	5
GO:0022037	GO:0022037	metencephalon development	5/251	114/18866	0.0182197	0.0447915	0.0233336	TP53/PPARGC1A/EZH2/SLC25A46/KNDC1	5
GO:0032411	GO:0032411	positive regulation of transporter activity	5/251	114/18866	0.0182197	0.0447915	0.0233336	RGN/KCNE2/PON1/IFNG/DMD	5
GO:0001709	GO:0001709	cell fate determination	3/251	42/18866	0.0182389	0.0447915	0.0233336	CDC42/TBX2/HES1	3
GO:0006509	GO:0006509	membrane protein ectodomain proteolysis	3/251	42/18866	0.0182389	0.0447915	0.0233336	APOE/IFNG/TNF	3
GO:0019985	GO:0019985	translesion synthesis	3/251	42/18866	0.0182389	0.0447915	0.0233336	UBB/POLD1/PCNA	3
GO:0042742	GO:0042742	defense response to bacterium	10/251	348/18866	0.0185093	0.0452414	0.023568	SERPINE1/TLR2/TNFRSF1A/MYD88/NLRP3/GRN/NLRP1/TNF/LALBA/SIRT2	10
GO:0033555	GO:0033555	multicellular organismal response to stress	4/251	76/18866	0.0186024	0.0452414	0.023568	GJA1/ADCYAP1/APOE/EIF4E	4
GO:0071229	GO:0071229	cellular response to acid chemical	4/251	76/18866	0.0186024	0.0452414	0.023568	HSF1/DNMT3A/CPEB1/TNF	4
GO:0010770	GO:0010770	positive regulation of cell morphogenesis involved in differentiation	6/251	157/18866	0.0187066	0.0452414	0.023568	CDC42/WNT3A/DBN1/CXCL12/FBXO31/STK11	6
GO:0007567	GO:0007567	parturition	2/251	16/18866	0.018711	0.0452414	0.023568	EDN1/ARNTL	2
GO:0009208	GO:0009208	pyrimidine ribonucleoside triphosphate metabolic process	2/251	16/18866	0.018711	0.0452414	0.023568	NME1/NME2	2
GO:0010919	GO:0010919	regulation of inositol phosphate biosynthetic process	2/251	16/18866	0.018711	0.0452414	0.023568	SNCA/POU1F1	2
GO:0030252	GO:0030252	growth hormone secretion	2/251	16/18866	0.018711	0.0452414	0.023568	ADCYAP1/GHRL	2
GO:0032225	GO:0032225	regulation of synaptic transmission, dopaminergic	2/251	16/18866	0.018711	0.0452414	0.023568	CHRNB2/SNCA	2
GO:0032354	GO:0032354	response to follicle-stimulating hormone	2/251	16/18866	0.018711	0.0452414	0.023568	PPARGC1A/NOTCH1	2
GO:0034374	GO:0034374	low-density lipoprotein particle remodeling	2/251	16/18866	0.018711	0.0452414	0.023568	AGT/APOE	2
GO:0035067	GO:0035067	negative regulation of histone acetylation	2/251	16/18866	0.018711	0.0452414	0.023568	SIRT1/SNCA	2
GO:0035930	GO:0035930	corticosteroid hormone secretion	2/251	16/18866	0.018711	0.0452414	0.023568	AGT/GHRL	2
GO:0043249	GO:0043249	erythrocyte maturation	2/251	16/18866	0.018711	0.0452414	0.023568	ERCC2/ZBTB7A	2
GO:0045342	GO:0045342	MHC class II biosynthetic process	2/251	16/18866	0.018711	0.0452414	0.023568	SIRT1/IFNG	2
GO:0045725	GO:0045725	positive regulation of glycogen biosynthetic process	2/251	16/18866	0.018711	0.0452414	0.023568	IGF1/IRS1	2
GO:0046325	GO:0046325	negative regulation of glucose import	2/251	16/18866	0.018711	0.0452414	0.023568	SIRT6/TNF	2
GO:0048521	GO:0048521	negative regulation of behavior	2/251	16/18866	0.018711	0.0452414	0.023568	ADA/GHRL	2
GO:0050965	GO:0050965	detection of temperature stimulus involved in sensory perception of pain	2/251	16/18866	0.018711	0.0452414	0.023568	CXCL12/CXCR4	2
GO:0060572	GO:0060572	morphogenesis of an epithelial bud	2/251	16/18866	0.018711	0.0452414	0.023568	TP63/NOG	2
GO:0060576	GO:0060576	intestinal epithelial cell development	2/251	16/18866	0.018711	0.0452414	0.023568	HIF1A/CDKN1A	2
GO:0061450	GO:0061450	trophoblast cell migration	2/251	16/18866	0.018711	0.0452414	0.023568	GJA1/SMURF2	2
GO:0070886	GO:0070886	positive regulation of calcineurin-NFAT signaling cascade	2/251	16/18866	0.018711	0.0452414	0.023568	IGF1/TNF	2
GO:0090083	GO:0090083	regulation of inclusion body assembly	2/251	16/18866	0.018711	0.0452414	0.023568	CLU/HSF1	2
GO:0099170	GO:0099170	postsynaptic modulation of chemical synaptic transmission	2/251	16/18866	0.018711	0.0452414	0.023568	GHRL/EIF4E	2
GO:0106058	GO:0106058	positive regulation of calcineurin-mediated signaling	2/251	16/18866	0.018711	0.0452414	0.023568	IGF1/TNF	2
GO:1901163	GO:1901163	regulation of trophoblast cell migration	2/251	16/18866	0.018711	0.0452414	0.023568	GJA1/SMURF2	2
GO:1901201	GO:1901201	regulation of extracellular matrix assembly	2/251	16/18866	0.018711	0.0452414	0.023568	AGT/NOTCH1	2
GO:1902969	GO:1902969	mitotic DNA replication	2/251	16/18866	0.018711	0.0452414	0.023568	ZMPSTE24/LIG1	2
GO:1904262	GO:1904262	negative regulation of TORC1 signaling	2/251	16/18866	0.018711	0.0452414	0.023568	ATM/STK11	2
GO:0006308	GO:0006308	DNA catabolic process	3/251	43/18866	0.0194184	0.0467935	0.0243765	RGN/HSF1/ATM	3
GO:0045823	GO:0045823	positive regulation of heart contraction	3/251	43/18866	0.0194184	0.0467935	0.0243765	ADA/EDN1/KCNQ1	3
GO:0050850	GO:0050850	positive regulation of calcium-mediated signaling	3/251	43/18866	0.0194184	0.0467935	0.0243765	ADA/IGF1/TNF	3
GO:0002200	GO:0002200	somatic diversification of immune receptors	4/251	77/18866	0.0194226	0.0467935	0.0243765	ERCC1/ATM/LIG4/XRCC4	4
GO:0007422	GO:0007422	peripheral nervous system development	4/251	77/18866	0.0194226	0.0467935	0.0243765	SOD1/CLDN1/SLC25A46/SIRT2	4
GO:0046902	GO:0046902	regulation of mitochondrial membrane permeability	4/251	77/18866	0.0194226	0.0467935	0.0243765	TP63/TP53/STAT3/PPP3R1	4
GO:0048332	GO:0048332	mesoderm morphogenesis	4/251	77/18866	0.0194226	0.0467935	0.0243765	GJA1/WNT3A/ITGB4/NOG	4
GO:0015749	GO:0015749	monosaccharide transmembrane transport	5/251	116/18866	0.0194901	0.0468841	0.0244237	EDN1/IGF1/SIRT6/IRS1/TNF	5
GO:0032640	GO:0032640	tumor necrosis factor production	5/251	116/18866	0.0194901	0.0468841	0.0244237	CLU/IGF1/TLR2/HSF1/MC1R	5
GO:0060964	GO:0060964	regulation of gene silencing by miRNA	5/251	116/18866	0.0194901	0.0468841	0.0244237	TP53/STAT3/ZMPSTE24/TNF/ELAVL1	5
GO:0051168	GO:0051168	nuclear export	7/251	204/18866	0.0196423	0.0472261	0.0246019	TP53/HNRNPA1/HNRNPA2B1/HSPA9/PKD1/EIF4E/SIRT7	7
GO:0000271	GO:0000271	polysaccharide biosynthetic process	4/251	78/18866	0.0202648	0.0485984	0.0253168	IGF1/NFKB1/IRS1/NR1D1	4
GO:0001895	GO:0001895	retina homeostasis	4/251	78/18866	0.0202648	0.0485984	0.0253168	SLC28A2/ALB/SOD1/RPE65	4
GO:0043367	GO:0043367	CD4-positive, alpha-beta T cell differentiation	4/251	78/18866	0.0202648	0.0485984	0.0253168	STAT3/NLRP3/IFNG/SATB1	4
GO:0051057	GO:0051057	positive regulation of small GTPase mediated signal transduction	4/251	78/18866	0.0202648	0.0485984	0.0253168	IGF1/NOTCH1/HRAS/KRAS	4
GO:0060395	GO:0060395	SMAD protein signal transduction	4/251	78/18866	0.0202648	0.0485984	0.0253168	JUN/GDF11/FOS/VIM	4
GO:0035637	GO:0035637	multicellular organismal signaling	7/251	206/18866	0.0205949	0.0493448	0.0257056	GJA1/SOD1/AGT/ZMPSTE24/GHRL/KCNE2/KCNQ1	7
GO:0021575	GO:0021575	hindbrain morphogenesis	3/251	44/18866	0.0206391	0.0493448	0.0257056	HES1/SLC25A46/KNDC1	3
GO:0032881	GO:0032881	regulation of polysaccharide metabolic process	3/251	44/18866	0.0206391	0.0493448	0.0257056	IGF1/NFKB1/IRS1	3
GO:0044060	GO:0044060	regulation of endocrine process	3/251	44/18866	0.0206391	0.0493448	0.0257056	GJA1/AGT/GHRL	3
GO:0045684	GO:0045684	positive regulation of epidermis development	3/251	44/18866	0.0206391	0.0493448	0.0257056	NME2/NOTCH1/TNF	3
GO:0085029	GO:0085029	extracellular matrix assembly	3/251	44/18866	0.0206391	0.0493448	0.0257056	AGT/LAMB3/NOTCH1	3
GO:0034219	GO:0034219	carbohydrate transmembrane transport	5/251	118/18866	0.0208175	0.0497037	0.0258926	EDN1/IGF1/SIRT6/IRS1/TNF	5
GO:0010970	GO:0010970	transport along microtubule	6/251	161/18866	0.0208859	0.0497037	0.0258926	HIF1A/SOD1/CDC42/UBB/TERF2/STK11	6
GO:0003184	GO:0003184	pulmonary valve morphogenesis	2/251	17/18866	0.021022	0.0497037	0.0258926	NOTCH1/NFATC1	2
GO:0016074	GO:0016074	snoRNA metabolic process	2/251	17/18866	0.021022	0.0497037	0.0258926	DKC1/TENT4B	2
GO:0031000	GO:0031000	response to caffeine	2/251	17/18866	0.021022	0.0497037	0.0258926	PPARGC1A/DNMT3B	2
GO:0033631	GO:0033631	cell-cell adhesion mediated by integrin	2/251	17/18866	0.021022	0.0497037	0.0258926	ADA/PIEZO1	2
GO:0042753	GO:0042753	positive regulation of circadian rhythm	2/251	17/18866	0.021022	0.0497037	0.0258926	GHRL/ARNTL	2
GO:0042790	GO:0042790	nucleolar large rRNA transcription by RNA polymerase I	2/251	17/18866	0.021022	0.0497037	0.0258926	DDX11/SIRT7	2
GO:0043968	GO:0043968	histone H2A acetylation	2/251	17/18866	0.021022	0.0497037	0.0258926	MORF4L2/MORF4L1	2
GO:0044546	GO:0044546	NLRP3 inflammasome complex assembly	2/251	17/18866	0.021022	0.0497037	0.0258926	NLRP3/SIRT2	2
GO:0045722	GO:0045722	positive regulation of gluconeogenesis	2/251	17/18866	0.021022	0.0497037	0.0258926	SIRT1/PPARGC1A	2
GO:0050665	GO:0050665	hydrogen peroxide biosynthetic process	2/251	17/18866	0.021022	0.0497037	0.0258926	SOD1/STAT3	2
GO:0051969	GO:0051969	regulation of transmission of nerve impulse	2/251	17/18866	0.021022	0.0497037	0.0258926	AGT/GHRL	2
GO:0070293	GO:0070293	renal absorption	2/251	17/18866	0.021022	0.0497037	0.0258926	KCNQ1/HBB	2
GO:0070875	GO:0070875	positive regulation of glycogen metabolic process	2/251	17/18866	0.021022	0.0497037	0.0258926	IGF1/IRS1	2
GO:0071360	GO:0071360	cellular response to exogenous dsRNA	2/251	17/18866	0.021022	0.0497037	0.0258926	STING1/CGAS	2
GO:0090494	GO:0090494	dopamine uptake	2/251	17/18866	0.021022	0.0497037	0.0258926	SLC29A4/SNCA	2
GO:1900363	GO:1900363	regulation of mRNA polyadenylation	2/251	17/18866	0.021022	0.0497037	0.0258926	HSF1/CPEB1	2
GO:1904355	GO:1904355	positive regulation of telomere capping	2/251	17/18866	0.021022	0.0497037	0.0258926	MAPKAPK5/RTEL1	2
GO:1904948	GO:1904948	midbrain dopaminergic neuron differentiation	2/251	17/18866	0.021022	0.0497037	0.0258926	WNT3A/SFRP1	2
GO:2000001	GO:2000001	regulation of DNA damage checkpoint	2/251	17/18866	0.021022	0.0497037	0.0258926	PPP1R10/CCAR2	2
GO:2000136	GO:2000136	regulation of cell proliferation involved in heart morphogenesis	2/251	17/18866	0.021022	0.0497037	0.0258926	NOTCH1/HES1	2
GO:0006446	GO:0006446	regulation of translational initiation	4/251	79/18866	0.0211293	0.0498821	0.0259855	EIF4EBP1/TNF/ATF4/EIF4G3	4
GO:0009205	GO:0009205	purine ribonucleoside triphosphate metabolic process	4/251	79/18866	0.0211293	0.0498821	0.0259855	NME1/NME2/STAT3/PPARGC1A	4
GO:0043462	GO:0043462	regulation of ATPase activity	4/251	79/18866	0.0211293	0.0498821	0.0259855	RGN/TP53/SIRT1/POT1	4

## Sheet: Supplementary Table S3-2
Supplementary Table S3-2：120 terms’ Molecular Function of GO enrichment analysis
	ID	Description	GeneRatio	BgRatio	pvalue	p.adjust	qvalue	geneID	Count
GO:0140097	GO:0140097	catalytic activity, acting on DNA	25/252	209/18352	1.31441e-16	7.88648e-14	5.78342e-14	NME1/POLG/WRN/ERCC4/BLM/ERCC1/ERCC2/ERCC5/RECQL4/TERF1/TERF2/DNMT3A/WRNIP1/DKC1/RTEL1/LIG4/CHD5/DNA2/TENT4B/FTO/POLD1/PCNA/LIG1/DDX11/DNMT3B	25
GO:0070403	GO:0070403	NAD+ binding	7/252	14/18352	2.67817e-10	8.03451e-08	5.89198e-08	SIRT1/SIRT6/SIRT7/SIRT2/SIRT3/SIRT4/SIRT5	7
GO:0140297	GO:0140297	DNA-binding transcription factor binding	23/252	347/18352	5.15652e-10	1.0313e-07	7.5629e-08	JUN/HIF1A/STAT3/SIRT1/CDKN2A/PPARGC1A/ARNTL/PPARGC1B/STAT1/BHLHE40/ATF4/GATA4/TGFB1I1/ZBTB7A/RB1/FOS/POU1F1/RUNX2/GABPA/PCNA/MYC/EIF4E/ARID1A	23
GO:0003684	GO:0003684	damaged DNA binding	11/252	65/18352	1.22464e-09	1.83696e-07	1.34711e-07	TP63/WRN/ERCC4/BLM/ERCC1/ERCC2/XPA/RECQL4/POLD1/PCNA/POT1	11
GO:0098847	GO:0098847	sequence-specific single stranded DNA binding	6/252	15/18352	2.85018e-08	3.24411e-06	2.37901e-06	HSF1/HNRNPA1/HNRNPA2B1/TERF1/TERF2/POT1	6
GO:0061629	GO:0061629	RNA polymerase II-specific DNA-binding transcription factor binding	18/252	267/18352	3.24411e-08	3.24411e-06	2.37901e-06	JUN/HIF1A/STAT3/SIRT1/CDKN2A/PPARGC1A/ARNTL/PPARGC1B/STAT1/BHLHE40/GATA4/TGFB1I1/ZBTB7A/RB1/FOS/POU1F1/PCNA/ARID1A	18
GO:0034979	GO:0034979	NAD-dependent protein deacetylase activity	6/252	16/18352	4.50797e-08	3.86398e-06	2.83358e-06	SIRT1/SIRT6/SIRT7/SIRT2/SIRT3/SIRT5	6
GO:0003697	GO:0003697	single-stranded DNA binding	12/252	114/18352	5.53608e-08	4.15206e-06	3.04485e-06	NME1/ERCC4/BLM/ERCC1/HSF1/ERCC5/HNRNPA1/HNRNPA2B1/TERF1/TERF2/DDX11/POT1	12
GO:1990841	GO:1990841	promoter-specific chromatin binding	9/252	58/18352	8.91419e-08	5.94279e-06	4.35805e-06	TP53/ERCC4/ERCC1/HSF1/FOXO4/PPARGC1A/EZH2/STAT1/BMI1	9
GO:0098505	GO:0098505	G-rich strand telomeric DNA binding	5/252	10/18352	1.11789e-07	6.70735e-06	4.91873e-06	HNRNPA1/HNRNPA2B1/TERF1/TERF2/POT1	5
GO:0002039	GO:0002039	p53 binding	9/252	66/18352	2.81609e-07	1.53605e-05	1.12644e-05	TP63/TP53/HIF1A/SIRT1/BLM/EHMT1/MAPKAPK5/CDKN2AIP/STK11	9
GO:0043047	GO:0043047	single-stranded telomeric DNA binding	5/252	12/18352	3.43511e-07	1.71755e-05	1.25954e-05	HNRNPA1/HNRNPA2B1/TERF1/TERF2/POT1	5
GO:0042162	GO:0042162	telomeric DNA binding	7/252	36/18352	5.03305e-07	2.32295e-05	1.7035e-05	WRN/BLM/HNRNPA1/HNRNPA2B1/TERF1/TERF2/POT1	7
GO:0033558	GO:0033558	protein deacetylase activity	6/252	26/18352	1.15494e-06	4.7221e-05	3.46287e-05	SIRT1/SIRT6/SIRT7/SIRT2/SIRT3/SIRT5	6
GO:0003678	GO:0003678	DNA helicase activity	9/252	78/18352	1.20234e-06	4.7221e-05	3.46287e-05	WRN/BLM/ERCC2/RECQL4/WRNIP1/RTEL1/CHD5/DNA2/DDX11	9
GO:0017136	GO:0017136	NAD-dependent histone deacetylase activity	5/252	15/18352	1.25923e-06	4.7221e-05	3.46287e-05	SIRT1/SIRT6/SIRT7/SIRT2/SIRT3	5
GO:0046332	GO:0046332	SMAD binding	9/252	79/18352	1.34083e-06	4.73236e-05	3.4704e-05	JUN/TGFBR2/GATA4/SMURF2/PML/TGFB1I1/ZBTB7A/STUB1/FOS	9
GO:0033613	GO:0033613	activating transcription factor binding	9/252	80/18352	1.49289e-06	4.9763e-05	3.64928e-05	JUN/BHLHE40/GATA4/ZBTB7A/RB1/FOS/POU1F1/GABPA/MYC	9
GO:0003712	GO:0003712	transcription coregulator activity	22/252	498/18352	1.57862e-06	4.98512e-05	3.65576e-05	NME2/SIRT1/SIRT6/WNT3A/PPARGC1A/NOTCH1/EZH2/DNMT3A/CCAR2/PPARGC1B/WWC1/BHLHE40/TGFB1I1/CREG1/ID1/PHF12/EWSR1/USP16/RUNX1T1/DNMT3B/ARID1A/SIRT7	22
GO:0008144	GO:0008144	drug binding	10/252	104/18352	1.67903e-06	5.0371e-05	3.69387e-05	NME2/PNP/ALB/SIGMAR1/CHRNB2/SFRP1/NFATC1/PPP3R1/NAMPT/CXCR4	10
GO:0035035	GO:0035035	histone acetyltransferase binding	6/252	28/18352	1.84689e-06	5.13406e-05	3.76497e-05	TP53/HIF1A/STAT1/ZBTB7A/PCNA/SIRT2	6
GO:0044389	GO:0044389	ubiquitin-like protein ligase binding	17/252	316/18352	1.88249e-06	5.13406e-05	3.76497e-05	TP53/JUN/HIF1A/CLU/PPARGC1A/HSPA9/UBB/STAT1/CDKN1A/PML/STING1/RB1/STUB1/MC1R/CXCR4/MAP1LC3A/BECN1	17
GO:0031625	GO:0031625	ubiquitin protein ligase binding	16/252	297/18352	3.73348e-06	9.73952e-05	7.14231e-05	TP53/JUN/HIF1A/CLU/PPARGC1A/HSPA9/UBB/CDKN1A/PML/STING1/RB1/STUB1/MC1R/CXCR4/MAP1LC3A/BECN1	16
GO:0001227	GO:0001227	DNA-binding transcription repressor activity, RNA polymerase II-specific	17/252	335/18352	4.13197e-06	0.000103186	7.56698e-05	JUN/REST/FOXO3/NFKB1/HSF1/PROP1/BACH1/BHLHE40/HBP1/SATB1/ZBTB7A/ATF3/TBX2/HES1/NR1D1/MYC/NR1D2	17
GO:0001217	GO:0001217	DNA-binding transcription repressor activity	17/252	336/18352	4.29942e-06	0.000103186	7.56698e-05	JUN/REST/FOXO3/NFKB1/HSF1/PROP1/BACH1/BHLHE40/HBP1/SATB1/ZBTB7A/ATF3/TBX2/HES1/NR1D1/MYC/NR1D2	17
GO:0051427	GO:0051427	hormone receptor binding	12/252	177/18352	6.30497e-06	0.000145499	0.000106699	HIF1A/STAT3/SIRT1/GNRH1/ADCYAP1/PPARGC1A/PPARGC1B/STAT1/TGFB1I1/ZBTB7A/PCNA/ARID1A	12
GO:0032356	GO:0032356	oxidized DNA binding	4/252	10/18352	6.83189e-06	0.000146398	0.000107358	WRN/BLM/RECQL4/POT1	4
GO:0051880	GO:0051880	G-quadruplex DNA binding	4/252	10/18352	6.83189e-06	0.000146398	0.000107358	NME2/WRN/BLM/DDX11	4
GO:0015932	GO:0015932	nucleobase-containing compound transmembrane transporter activity	7/252	54/18352	8.65183e-06	0.000174187	0.000127737	SLC28A3/SLC29A1/SLC29A2/SLC29A3/SLC29A4/SLC28A1/SLC28A2	7
GO:0034061	GO:0034061	DNA polymerase activity	6/252	36/18352	8.70937e-06	0.000174187	0.000127737	POLG/TERF1/TERF2/DKC1/TENT4B/POLD1	6
GO:0051287	GO:0051287	NAD binding	7/252	55/18352	9.79852e-06	0.000189649	0.000139076	SIRT1/SIRT6/SIRT7/SIRT2/SIRT3/SIRT4/SIRT5	7
GO:0001085	GO:0001085	RNA polymerase II transcription factor binding	7/252	56/18352	1.10684e-05	0.000207532	0.00015219	TP53/PRDM13/ATF4/GATA4/NFATC1/HES1/POU1F1	7
GO:0008022	GO:0008022	protein C-terminus binding	12/252	189/18352	1.22833e-05	0.000223333	0.000163777	SIRT1/ERCC4/ERCC1/ERCC2/PROP1/TERF2/HRAS/ATF4/ID1/LIG4/XRCC4/PCNA	12
GO:0004861	GO:0004861	cyclin-dependent protein serine/threonine kinase inhibitor activity	4/252	12/18352	1.57583e-05	0.000278087	0.000203931	CDKN2A/CDKN1A/CDKN1B/CDKN2B	4
GO:0008094	GO:0008094	DNA-dependent ATPase activity	9/252	108/18352	1.804e-05	0.000309258	0.000226789	WRN/BLM/ERCC2/RECQL4/WRNIP1/RTEL1/CHD5/DNA2/DDX11	9
GO:0019213	GO:0019213	deacetylase activity	6/252	41/18352	1.89832e-05	0.000314384	0.000230548	SIRT1/SIRT6/SIRT7/SIRT2/SIRT3/SIRT5	6
GO:1901505	GO:1901505	carbohydrate derivative transmembrane transporter activity	7/252	61/18352	1.96417e-05	0.000314384	0.000230548	SLC28A3/SLC29A1/SLC29A2/SLC29A3/SLC29A4/SLC28A1/SLC28A2	7
GO:0004407	GO:0004407	histone deacetylase activity	5/252	25/18352	1.9911e-05	0.000314384	0.000230548	SIRT1/SIRT6/SIRT7/SIRT2/SIRT3	5
GO:0035257	GO:0035257	nuclear hormone receptor binding	10/252	144/18352	3.05739e-05	0.000470368	0.000344937	HIF1A/STAT3/SIRT1/PPARGC1A/PPARGC1B/STAT1/TGFB1I1/ZBTB7A/PCNA/ARID1A	10
GO:0001046	GO:0001046	core promoter sequence-specific DNA binding	6/252	46/18352	3.73412e-05	0.000560118	0.000410754	TP53/REST/EZH2/STAT1/FOS/MYC	6
GO:0019215	GO:0019215	intermediate filament binding	4/252	15/18352	4.20653e-05	0.00061559	0.000451433	NME1/NME2/SIRT1/VIM	4
GO:0016811	GO:0016811	hydrolase activity, acting on carbon-nitrogen (but not peptide) bonds, in linear amides	7/252	69/18352	4.42509e-05	0.000632156	0.000463581	SIRT1/SIRT6/SIRT7/SIRT2/SIRT3/SIRT4/SIRT5	7
GO:0070888	GO:0070888	E-box binding	6/252	50/18352	6.05106e-05	0.000844333	0.000619178	HIF1A/ARNTL/BHLHE40/HES1/NR1D1/MYC	6
GO:0001221	GO:0001221	transcription cofactor binding	6/252	51/18352	6.77976e-05	0.000924513	0.000677976	FOXO3/TFAM/NFATC1/ZBTB7A/PHF12/NR1D1	6
GO:0004386	GO:0004386	helicase activity	10/252	160/18352	7.48232e-05	0.000997642	0.000731604	WRN/BLM/ERCC2/RECQL4/WRNIP1/RTEL1/CHD5/DNA2/HELLS/DDX11	10
GO:0051087	GO:0051087	chaperone binding	8/252	104/18352	9.36083e-05	0.00120353	0.00088259	ALB/TP53/SOD1/CLU/GRN/CDKN1B/HES1/STUB1	8
GO:0000217	GO:0000217	DNA secondary structure binding	5/252	34/18352	9.42766e-05	0.00120353	0.00088259	WRN/BLM/ERCC5/RECQL4/POT1	5
GO:0047485	GO:0047485	protein N-terminus binding	8/252	107/18352	0.000114351	0.00140069	0.00102717	TP53/ERCC4/ERCC2/ERCC5/ATM/MORF4L1/ID1/SUV39H1	8
GO:0005326	GO:0005326	neurotransmitter transmembrane transporter activity	4/252	19/18352	0.00011439	0.00140069	0.00102717	SLC29A1/SLC29A2/SLC29A4/SLC28A2	4
GO:0004536	GO:0004536	deoxyribonuclease activity	6/252	59/18352	0.000154784	0.00185741	0.0013621	NME1/ERCC4/ERCC1/ERCC5/DNA2/POLD1	6
GO:0005507	GO:0005507	copper ion binding	6/252	60/18352	0.000170028	0.00200033	0.00146691	ALB/TP53/SOD1/SNCA/LOXL2/MOXD1	6
GO:0001664	GO:0001664	G protein-coupled receptor binding	13/252	293/18352	0.000217466	0.00250922	0.00184009	STAT3/AGT/EDN1/WNT3A/ADCYAP1/CCL11/GHRL/CXCL12/ITGB4/STAT1/SFRP1/CXCL1/STUB1	13
GO:0051539	GO:0051539	4 iron, 4 sulfur cluster binding	5/252	42/18352	0.000263568	0.00297553	0.00218206	ERCC2/RTEL1/DNA2/POLD1/DDX11	5
GO:0016810	GO:0016810	hydrolase activity, acting on carbon-nitrogen (but not peptide) bonds	8/252	121/18352	0.000267798	0.00297553	0.00218206	ADA/SIRT1/SIRT6/SIRT7/SIRT2/SIRT3/SIRT4/SIRT5	8
GO:0001094	GO:0001094	TFIID-class transcription factor complex binding	3/252	10/18352	0.000285876	0.00311865	0.00228701	TP53/ERCC4/ERCC1	3
GO:0000979	GO:0000979	RNA polymerase II core promoter sequence-specific DNA binding	4/252	24/18352	0.000297122	0.00318345	0.00233453	REST/EZH2/STAT1/FOS	4
GO:0051536	GO:0051536	iron-sulfur cluster binding	6/252	67/18352	0.000312889	0.00323679	0.00237364	ERCC2/CISD2/RTEL1/DNA2/POLD1/DDX11	6
GO:0051540	GO:0051540	metal cluster binding	6/252	67/18352	0.000312889	0.00323679	0.00237364	ERCC2/CISD2/RTEL1/DNA2/POLD1/DDX11	6
GO:0003713	GO:0003713	transcription coactivator activity	12/252	267/18352	0.000336916	0.00342627	0.0025126	NME2/SIRT1/WNT3A/PPARGC1A/NOTCH1/CCAR2/PPARGC1B/WWC1/TGFB1I1/ID1/USP16/ARID1A	12
GO:0003714	GO:0003714	transcription corepressor activity	10/252	194/18352	0.000360546	0.00360546	0.002644	SIRT1/SIRT6/EZH2/DNMT3A/BHLHE40/CREG1/PHF12/RUNX1T1/DNMT3B/SIRT7	10
GO:0031072	GO:0031072	heat shock protein binding	8/252	127/18352	0.00037183	0.00365734	0.00268205	HIF1A/HSF1/ARNTL/SNCA/HSPA9/CDKN1B/TFAM/STUB1	8
GO:0032404	GO:0032404	mismatch repair complex binding	3/252	11/18352	0.000389097	0.00376545	0.00276133	WRN/ATR/PCNA	3
GO:0048018	GO:0048018	receptor ligand activity	17/252	487/18352	0.000427367	0.00407016	0.00298479	AGT/EDN1/IGF1/KL/GNRH1/WNT3A/ADCYAP1/CCL11/GHRL/GDF11/CXCL12/GRN/EFEMP1/IFNG/TNF/CXCL1/NAMPT	17
GO:0001102	GO:0001102	RNA polymerase II activating transcription factor binding	5/252	47/18352	0.000449494	0.00420642	0.00308471	JUN/BHLHE40/RB1/FOS/POU1F1	5
GO:0001098	GO:0001098	basal transcription machinery binding	6/252	72/18352	0.000462706	0.00420642	0.00308471	TP53/ERCC4/ERCC1/ERCC5/CCAR2/LEO1	6
GO:0001099	GO:0001099	basal RNA polymerase II transcription machinery binding	6/252	72/18352	0.000462706	0.00420642	0.00308471	TP53/ERCC4/ERCC1/ERCC5/CCAR2/LEO1	6
GO:0030546	GO:0030546	signaling receptor activator activity	17/252	492/18352	0.000479801	0.00429281	0.00314806	AGT/EDN1/IGF1/KL/GNRH1/WNT3A/ADCYAP1/CCL11/GHRL/GDF11/CXCL12/GRN/EFEMP1/IFNG/TNF/CXCL1/NAMPT	17
GO:0016922	GO:0016922	nuclear receptor binding	7/252	101/18352	0.000486519	0.00429281	0.00314806	STAT3/PPARGC1A/PPARGC1B/TGFB1I1/ZBTB7A/PCNA/ARID1A	7
GO:0003964	GO:0003964	RNA-directed DNA polymerase activity	3/252	12/18352	0.000513543	0.00446559	0.00327477	TERF1/TERF2/DKC1	3
GO:0070491	GO:0070491	repressing transcription factor binding	6/252	74/18352	0.000536265	0.00459656	0.00337081	STAT3/ARNTL/STAT1/RUNX2/MYC/EIF4E	6
GO:0016763	GO:0016763	transferase activity, transferring pentosyl groups	5/252	50/18352	0.000600462	0.00507432	0.00372117	PNP/SIRT6/NAMPT/SIRT2/SIRT4	5
GO:0043425	GO:0043425	bHLH transcription factor binding	4/252	29/18352	0.000629302	0.00524418	0.00384573	SIRT1/ARNTL/BHLHE40/RUNX2	4
GO:0031490	GO:0031490	chromatin DNA binding	7/252	106/18352	0.000650594	0.00534735	0.00392139	STAT3/FOXO3/HSF1/PPARGC1A/NOTCH1/EZH2/LEMD2	7
GO:0004518	GO:0004518	nuclease activity	10/252	210/18352	0.000670478	0.00543631	0.00398662	NME1/POLG/WRN/ERCC4/ERCC1/ERCC5/RNASET2/DNA2/CNOT6L/POLD1	10
GO:0030291	GO:0030291	protein serine/threonine kinase inhibitor activity	4/252	31/18352	0.000815952	0.00652761	0.00478692	CDKN2A/CDKN1A/CDKN1B/CDKN2B	4
GO:0001222	GO:0001222	transcription corepressor binding	3/252	14/18352	0.000832578	0.00657299	0.00482019	ZBTB7A/PHF12/NR1D1	3
GO:0035258	GO:0035258	steroid hormone receptor binding	6/252	81/18352	0.000867535	0.00676001	0.00495734	STAT3/PPARGC1A/PPARGC1B/TGFB1I1/ZBTB7A/PCNA	6
GO:0051019	GO:0051019	mitogen-activated protein kinase binding	4/252	33/18352	0.00103858	0.00798908	0.00585866	SIRT1/PPM1D/MAPKAPK5/NFATC1	4
GO:0019903	GO:0019903	protein phosphatase binding	8/252	149/18352	0.00106725	0.00810569	0.00594417	TP53/SOD1/STAT3/CD22/EIF4EBP1/KCNQ1/STAT1/CDKN1B	8
GO:0019902	GO:0019902	phosphatase binding	9/252	194/18352	0.00148072	0.0110114	0.008075	TP53/SOD1/STAT3/CD22/EIF4EBP1/KCNQ1/STAT1/CDKN1B/PPP3R1	9
GO:0005179	GO:0005179	hormone activity	7/252	122/18352	0.00148653	0.0110114	0.008075	AGT/EDN1/IGF1/KL/GNRH1/ADCYAP1/GHRL	7
GO:0030275	GO:0030275	LRR domain binding	3/252	17/18352	0.00150872	0.0110394	0.00809558	KRAS/ATF4/STK11	3
GO:0005125	GO:0005125	cytokine activity	10/252	235/18352	0.00157091	0.011356	0.00832772	EDN1/WNT3A/CCL11/GDF11/CXCL12/GRN/IFNG/TNF/CXCL1/NAMPT	10
GO:0004550	GO:0004550	nucleoside diphosphate kinase activity	3/252	18/18352	0.00179221	0.0128015	0.00938776	AK1/NME1/NME2	3
GO:0004860	GO:0004860	protein kinase inhibitor activity	5/252	65/18352	0.00198166	0.0139882	0.010258	CDKN2A/SNCA/CDKN1A/CDKN1B/CDKN2B	5
GO:0001091	GO:0001091	RNA polymerase II general transcription initiation factor binding	3/252	19/18352	0.0021068	0.0145296	0.0106551	TP53/ERCC4/ERCC1	3
GO:0043138	GO:0043138	3'-5' DNA helicase activity	3/252	19/18352	0.0021068	0.0145296	0.0106551	WRN/BLM/RECQL4	3
GO:0004520	GO:0004520	endodeoxyribonuclease activity	4/252	40/18352	0.00215183	0.0146715	0.0107591	ERCC4/ERCC1/ERCC5/DNA2	4
GO:0016779	GO:0016779	nucleotidyltransferase activity	7/252	133/18352	0.00243219	0.0163968	0.0120243	POLG/TERF1/TERF2/DKC1/CGAS/TENT4B/POLD1	7
GO:0019210	GO:0019210	kinase inhibitor activity	5/252	69/18352	0.00257948	0.0170087	0.012473	CDKN2A/SNCA/CDKN1A/CDKN1B/CDKN2B	5
GO:0051879	GO:0051879	Hsp90 protein binding	4/252	42/18352	0.00257965	0.0170087	0.012473	HIF1A/HSF1/ARNTL/STUB1	4
GO:0042379	GO:0042379	chemokine receptor binding	5/252	70/18352	0.00274734	0.0179175	0.0131395	STAT3/CCL11/CXCL12/STAT1/CXCL1	5
GO:0019205	GO:0019205	nucleobase-containing compound kinase activity	4/252	43/18352	0.00281398	0.0180878	0.0132644	ADK/AK1/NME1/NME2	4
GO:0050750	GO:0050750	low-density lipoprotein particle receptor binding	3/252	21/18352	0.00283375	0.0180878	0.0132644	CLU/APOE/LDLRAP1	3
GO:0048156	GO:0048156	tau protein binding	4/252	45/18352	0.00332554	0.0210034	0.0154025	CLU/APOE/SNCA/STUB1	4
GO:0005158	GO:0005158	insulin receptor binding	3/252	23/18352	0.00369787	0.0231117	0.0169486	IGF1/PDPK1/IRS1	3
GO:0019887	GO:0019887	protein kinase regulator activity	8/252	185/18352	0.00411533	0.0253557	0.0185942	CDKN2A/GHRL/SNCA/STK4/CDKN1A/CDKN1B/CDKN2B/STK11	8
GO:0001540	GO:0001540	amyloid-beta binding	5/252	77/18352	0.00415123	0.0253557	0.0185942	CLU/TLR2/APOE/CACNA1A/LDLRAP1	5
GO:0003950	GO:0003950	NAD+ ADP-ribosyltransferase activity	3/252	24/18352	0.00418369	0.0253557	0.0185942	SIRT6/SIRT2/SIRT4	3
GO:0005126	GO:0005126	cytokine receptor binding	10/252	271/18352	0.00438021	0.0262813	0.0192729	TGFBR2/STAT3/MYD88/CCL11/CXCL12/IFNG/STAT1/TNF/SMURF2/CXCL1	10
GO:0003887	GO:0003887	DNA-directed DNA polymerase activity	3/252	25/18352	0.00470648	0.0279593	0.0205035	POLG/TENT4B/POLD1	3
GO:0016538	GO:0016538	cyclin-dependent protein serine/threonine kinase regulator activity	4/252	50/18352	0.00487326	0.0286662	0.0210219	CDKN2A/CDKN1A/CDKN1B/CDKN2B	4
GO:0070325	GO:0070325	lipoprotein particle receptor binding	3/252	26/18352	0.00526701	0.0306816	0.0224998	CLU/APOE/LDLRAP1	3
GO:0051787	GO:0051787	misfolded protein binding	3/252	27/18352	0.00586599	0.0338423	0.0248177	CLU/HSPA9/STUB1	3
GO:0051219	GO:0051219	phosphoprotein binding	5/252	85/18352	0.00631035	0.0360591	0.0264434	SNCA/IRS1/LEO1/RB1/LDLRAP1	5
GO:0016209	GO:0016209	antioxidant activity	5/252	86/18352	0.00662658	0.037509	0.0275066	ALB/SOD1/SOD2/APOE/HBB	5
GO:0004857	GO:0004857	enzyme inhibitor activity	12/252	383/18352	0.00688523	0.0386088	0.0283131	SERPINE1/AGT/CDKN2A/PPP1R10/APOC1/SNCA/NOTCH1/CCAR2/CDKN1A/CDKN1B/CDKN2B/POT1	12
GO:0008083	GO:0008083	growth factor activity	7/252	162/18352	0.00714236	0.0396798	0.0290985	AGT/IGF1/GDF11/CXCL12/GRN/EFEMP1/CXCL1	7
GO:0008408	GO:0008408	3'-5' exonuclease activity	4/252	56/18352	0.0072914	0.0401361	0.0294332	POLG/WRN/CNOT6L/POLD1	4
GO:0043621	GO:0043621	protein self-association	4/252	57/18352	0.00775884	0.0419477	0.0307616	TP53/HSF1/MYD88/ID1	4
GO:0000014	GO:0000014	single-stranded DNA endodeoxyribonuclease activity	2/252	10/18352	0.00785899	0.0419477	0.0307616	ERCC4/ERCC1	2
GO:0046974	GO:0046974	histone methyltransferase activity (H3-K9 specific)	2/252	10/18352	0.00785899	0.0419477	0.0307616	EHMT1/SUV39H1	2
GO:0030332	GO:0030332	cyclin binding	3/252	30/18352	0.00790015	0.0419477	0.0307616	FBXO31/CDKN1A/CDKN1B	3
GO:0008276	GO:0008276	protein methyltransferase activity	5/252	91/18352	0.00837562	0.0440822	0.032327	EHMT1/EZH2/PRDM13/SUV39H1/ICMT	5
GO:0042054	GO:0042054	histone methyltransferase activity	4/252	59/18352	0.00875188	0.045662	0.0334854	EHMT1/EZH2/PRDM13/SUV39H1	4
GO:0051721	GO:0051721	protein phosphatase 2A binding	3/252	32/18352	0.00945951	0.0479948	0.0351962	TP53/EIF4EBP1/STAT1	3
GO:0005527	GO:0005527	macrolide binding	2/252	11/18352	0.00951897	0.0479948	0.0351962	ALB/NFATC1	2
GO:1901474	GO:1901474	azole transmembrane transporter activity	2/252	11/18352	0.00951897	0.0479948	0.0351962	SLC28A1/SLC28A2	2
GO:1901612	GO:1901612	cardiolipin binding	2/252	11/18352	0.00951897	0.0479948	0.0351962	MME/RPE65	2

## Sheet: Supplementary Table S3-3
Supplementary Table S3-3：52 terms’ Molecular Function of GO enrichment analysis
	ID	Description	GeneRatio	BgRatio	pvalue	p.adjust	qvalue	geneID	Count
GO:0000781	GO:0000781	chromosome, telomeric region	22/253	164/19559	2.44674e-16	9.371e-14	7.23719e-14	WRN/ERCC4/BLM/SIRT6/ERCC1/ATR/PPP1R10/RECQL4/HNRNPA2B1/TERF1/EZH2/TERF2/ATM/WRNIP1/PML/RTEL1/LIG4/DNA2/POLD1/PCNA/POT1/SIRT2	22
GO:0098687	GO:0098687	chromosomal region	28/253	350/19559	1.44289e-14	2.76314e-12	2.13396e-12	WRN/ERCC4/BLM/SIRT6/ERCC1/HSF1/ATR/PPP1R10/RECQL4/HNRNPA2B1/TERF1/EZH2/TERF2/DNMT3A/ATM/WRNIP1/PML/RTEL1/LIG4/SUV39H1/DNA2/HELLS/POLD1/CSNK1A1/PCNA/BUB1B/POT1/SIRT2	28
GO:0000784	GO:0000784	nuclear chromosome, telomeric region	14/253	124/19559	7.87344e-10	1.00518e-07	7.76293e-08	ERCC4/ERCC1/ATR/PPP1R10/TERF1/TERF2/ATM/WRNIP1/PML/LIG4/DNA2/POLD1/PCNA/POT1	14
GO:0034399	GO:0034399	nuclear periphery	14/253	131/19559	1.63506e-09	1.56557e-07	1.20908e-07	LMNA/TP53/BLM/HNRNPA2B1/DNMT3A/ATF4/PML/TGFB1I1/SATB1/SUV39H1/LMNB1/PCNA/VIM/RUNX1T1	14
GO:1990391	GO:1990391	DNA repair complex	8/253	40/19559	3.77385e-08	2.89077e-06	2.23253e-06	ERCC4/ERCC1/XPA/ERCC5/ATM/LIG4/POLD1/XRCC4	8
GO:0000792	GO:0000792	heterochromatin	10/253	78/19559	6.38657e-08	4.07676e-06	3.14847e-06	SIRT1/CDKN2A/HSF1/DNMT3A/PML/SATB1/SUV39H1/CHD5/HELLS/SIRT2	10
GO:0016605	GO:0016605	PML body	11/253	102/19559	8.61968e-08	4.7162e-06	3.6423e-06	TP53/SIRT1/BLM/HSF1/ATR/PPARGC1A/ARNTL/PML/SATB1/UBN1/RB1	11
GO:0000109	GO:0000109	nucleotide-excision repair complex	5/253	12/19559	2.56019e-07	1.22569e-05	9.46597e-06	ERCC4/ERCC1/XPA/ERCC5/POLD1	5
GO:0005667	GO:0005667	transcription regulator complex	20/253	413/19559	4.76551e-07	2.02799e-05	1.56621e-05	TP53/JUN/HIF1A/STAT3/REST/ERCC2/ARNTL/PROP1/ATF4/GATA4/CREG1/NFATC1/ZBTB7A/CHD5/RB1/PHF12/TBX2/FOS/RUNX2/HOXA9	20
GO:0016363	GO:0016363	nuclear matrix	10/253	109/19559	1.52387e-06	5.83642e-05	4.50744e-05	TP53/BLM/HNRNPA2B1/DNMT3A/PML/TGFB1I1/SATB1/LMNB1/VIM/RUNX1T1	10
GO:0005652	GO:0005652	nuclear lamina	4/253	11/19559	8.4005e-06	0.00029249	0.000225889	LMNA/SUV39H1/LMNB1/PCNA	4
GO:0005657	GO:0005657	replication fork	7/253	71/19559	3.6644e-05	0.00116956	0.000903243	TP53/WRN/BLM/XPA/ERCC5/POLD1/PCNA	7
GO:0061695	GO:0061695	transferase complex, transferring phosphorus-containing groups	12/253	253/19559	0.000119189	0.00351148	0.00271191	TP53/POLG/ERCC2/IRS1/LEO1/CDKN1A/ZBTB7A/RB1/DNA2/POLD1/PCNA/BECN1	12
GO:0000791	GO:0000791	euchromatin	5/253	42/19559	0.0002003	0.00547963	0.0042319	JUN/SIRT1/HSF1/PPARGC1A/DNMT3A	5
GO:0090575	GO:0090575	RNA polymerase II transcription regulator complex	9/253	161/19559	0.000254628	0.00650151	0.00502109	TP53/JUN/HIF1A/STAT3/ERCC2/ATF4/GATA4/RB1/FOS	9
GO:0030894	GO:0030894	replisome	4/253	26/19559	0.000326664	0.007652	0.00590961	XPA/ERCC5/POLD1/PCNA	4
GO:0060205	GO:0060205	cytoplasmic vesicle lumen	13/253	326/19559	0.000344839	0.007652	0.00590961	ADA/NME2/PNP/ALB/SERPINE1/CLU/IGF1/NFKB1/GHRL/GRN/CREG1/CXCL1/RNASET2	13
GO:0031983	GO:0031983	vesicle lumen	13/253	328/19559	0.000365534	0.007652	0.00590961	ADA/NME2/PNP/ALB/SERPINE1/CLU/IGF1/NFKB1/GHRL/GRN/CREG1/CXCL1/RNASET2	13
GO:0034364	GO:0034364	high-density lipoprotein particle	4/253	27/19559	0.000379603	0.007652	0.00590961	CLU/APOE/APOC1/PON1	4
GO:0000782	GO:0000782	telomere cap complex	3/253	13/19559	0.000555728	0.00967472	0.00747175	TERF1/TERF2/POT1	3
GO:0000783	GO:0000783	nuclear telomere cap complex	3/253	13/19559	0.000555728	0.00967472	0.00747175	TERF1/TERF2/POT1	3
GO:0140445	GO:0140445	chromosome, telomeric repeat region	3/253	13/19559	0.000555728	0.00967472	0.00747175	TERF1/TERF2/POT1	3
GO:0005720	GO:0005720	nuclear heterochromatin	4/253	34/19559	0.000934424	0.0155602	0.0120171	SIRT1/DNMT3A/SATB1/SIRT2	4
GO:0034774	GO:0034774	secretory granule lumen	12/253	322/19559	0.00104415	0.0163113	0.0125971	NME2/PNP/ALB/SERPINE1/CLU/IGF1/NFKB1/GHRL/GRN/CREG1/CXCL1/RNASET2	12
GO:0005637	GO:0005637	nuclear inner membrane	5/253	60/19559	0.0010647	0.0163113	0.0125971	SIRT1/SIGMAR1/ZMPSTE24/LMNB1/LEMD2	5
GO:0034358	GO:0034358	plasma lipoprotein particle	4/253	36/19559	0.0011631	0.0164989	0.012742	CLU/APOE/APOC1/PON1	4
GO:1990777	GO:1990777	lipoprotein particle	4/253	36/19559	0.0011631	0.0164989	0.012742	CLU/APOE/APOC1/PON1	4
GO:0045121	GO:0045121	membrane raft	12/253	329/19559	0.00125444	0.0169995	0.0131286	GJA1/TGFBR2/TLR2/MME/TNFRSF1A/CHRNB2/KCNQ1/IRS1/KRAS/TNF/SMURF2/DMD	12
GO:0098857	GO:0098857	membrane microdomain	12/253	330/19559	0.00128717	0.0169995	0.0131286	GJA1/TGFBR2/TLR2/MME/TNFRSF1A/CHRNB2/KCNQ1/IRS1/KRAS/TNF/SMURF2/DMD	12
GO:0099524	GO:0099524	postsynaptic cytosol	3/253	18/19559	0.00151154	0.0192974	0.0149033	DBN1/EIF4EBP1/EIF4E	3
GO:0032994	GO:0032994	protein-lipid complex	4/253	39/19559	0.0015756	0.0194663	0.0150337	CLU/APOE/APOC1/PON1	4
GO:0098589	GO:0098589	membrane region	12/253	343/19559	0.00178097	0.021316	0.0164623	GJA1/TGFBR2/TLR2/MME/TNFRSF1A/CHRNB2/KCNQ1/IRS1/KRAS/TNF/SMURF2/DMD	12
GO:0043596	GO:0043596	nuclear replication fork	4/253	41/19559	0.00190117	0.0220651	0.0170408	XPA/ERCC5/POLD1/PCNA	4
GO:0031968	GO:0031968	organelle outer membrane	9/253	218/19559	0.00219653	0.0235452	0.0181838	GJA1/NME1/FOXO3/SIGMAR1/CISD2/HSPA9/UBB/STING1/SLC25A46	9
GO:0009295	GO:0009295	nucleoid	4/253	43/19559	0.00227056	0.0235452	0.0181838	POLG/HSPA9/TFAM/DNA2	4
GO:0042645	GO:0042645	mitochondrial nucleoid	4/253	43/19559	0.00227056	0.0235452	0.0181838	POLG/HSPA9/TFAM/DNA2	4
GO:1902911	GO:1902911	protein kinase complex	6/253	104/19559	0.00232979	0.0235452	0.0181838	ERCC2/IRS1/CDKN1A/ZBTB7A/RB1/PCNA	6
GO:0019867	GO:0019867	outer membrane	9/253	220/19559	0.00233607	0.0235452	0.0181838	GJA1/NME1/FOXO3/SIGMAR1/CISD2/HSPA9/UBB/STING1/SLC25A46	9
GO:0042575	GO:0042575	DNA polymerase complex	3/253	22/19559	0.00274591	0.0262921	0.0203053	POLG/DNA2/POLD1	3
GO:0097038	GO:0097038	perinuclear endoplasmic reticulum	3/253	22/19559	0.00274591	0.0262921	0.0203053	CLU/CISD2/NOX4	3
GO:0017053	GO:0017053	transcription repressor complex	5/253	76/19559	0.00304779	0.0284708	0.0219879	JUN/REST/ZBTB7A/CHD5/PHF12	5
GO:0072562	GO:0072562	blood microparticle	7/253	148/19559	0.00318167	0.0290138	0.0224072	ALB/AGT/CLU/SLC4A1/APOE/PON1/HBB	7
GO:0016234	GO:0016234	inclusion body	5/253	78/19559	0.00341096	0.0303813	0.0234634	CLU/SNCA/ATF4/STUB1/POLD1	5
GO:0043601	GO:0043601	nuclear replisome	3/253	24/19559	0.00354086	0.0307067	0.0237146	XPA/ERCC5/POLD1	3
GO:0005741	GO:0005741	mitochondrial outer membrane	8/253	192/19559	0.00360783	0.0307067	0.0237146	GJA1/NME1/FOXO3/CISD2/HSPA9/UBB/STING1/SLC25A46	8
GO:0099522	GO:0099522	region of cytosol	3/253	25/19559	0.00398563	0.0331847	0.0256284	DBN1/EIF4EBP1/EIF4E	3
GO:0016323	GO:0016323	basolateral plasma membrane	9/253	246/19559	0.00487554	0.0397305	0.0306837	SLC29A1/SLC29A2/SLC29A4/SLC4A1/KCNQ1/PKD1/CLDN1/SLC13A3/LDLRAP1	9
GO:0032993	GO:0032993	protein-DNA complex	8/253	205/19559	0.0053366	0.0425816	0.0328856	XPA/ERCC5/TERF1/TERF2/POLD1/FOS/PCNA/POT1	8
GO:1902554	GO:1902554	serine/threonine protein kinase complex	5/253	89/19559	0.00598261	0.046762	0.0361142	ERCC2/CDKN1A/ZBTB7A/RB1/PCNA	5
GO:0016607	GO:0016607	nuclear speck	12/253	401/19559	0.00621938	0.0476405	0.0367926	LMNA/HIF1A/WRN/FOXO4/MORF4L1/ATF4/SMURF2/HBP1/NAMPT/CHD5/FTO/CSNK1A1	12
GO:0031091	GO:0031091	platelet alpha granule	5/253	91/19559	0.00656535	0.0493045	0.0380777	ALB/SERPINE1/CLU/IGF1/SNCA	5
