# Supplementary material for: The ultrafine powder of atractylodis macrocephalae rhizoma improves immune function in naturally aging rats by regulating the PI3K/Akt/NF-κB signaling pathway
Source: Front Pharmacol. 2025 Apr 4;16:1550357. doi: 10.3389/fphar.2025.1550357 (PMC12006087; doi:10.3389/fphar.2025.1550357)
Supplement: Supplementary file 3 [file Table4.xlsx]

## Sheet: keggBZ22222
Supplementary Table S4 ：102 KEGG signaling pathways
	ID	Description	GeneRatio	BgRatio	pvalue	p.adjust	qvalue	geneID	Count
hsa04218	hsa04218	Cellular senescence	22/180	156/8102	3e-12	7.58e-10	4.42e-10	5054/7157/7048/23411/2309/1029/4790/545/2305/1978/472/3265/3845/1026/2626/4772/5534/5925/6009/1030/4609/10758	22
hsa05166	hsa05166	Human T-cell leukemia virus 1 infection	21/180	219/8102	1.36e-08	6.72e-07	3.91e-07	7157/3725/4316/7048/1029/4790/7132/545/472/3265/3845/7124/1026/468/4772/5534/5925/2353/1030/4609/701	21
hsa05165	hsa05165	Human papillomavirus infection	21/180	331/8102	1.29e-05	0.000171707	0.000100017	7157/4790/998/89780/7132/3914/545/3691/4851/1978/472/3265/3845/6772/7124/1026/1027/5925/3280/6009/1452	21
hsa05163	hsa05163	Human cytomegalovirus infection	20/180	225/8102	1.1e-07	3.09e-06	1.8e-06	7157/6774/1029/4790/7132/6387/1978/3265/3845/7124/1026/468/4772/5534/340061/115004/5925/6009/7852/4609	20
hsa05206	hsa05206	MicroRNAs in cancer	20/180	310/8102	1.65e-05	0.000198849	0.000115826	8626/7157/6774/23411/1029/4790/89780/4851/2146/1788/472/3667/3265/3845/1026/1027/648/4609/7431/1789	20
hsa04010	hsa04010	MAPK signaling pathway	19/180	294/8102	2.65e-05	0.000268473	0.000156381	7157/3725/7048/3479/4790/998/7132/4615/6789/3265/3845/7124/8550/468/4772/5534/2353/4609/773	19
hsa04151	hsa04151	PI3K-Akt signaling pathway	19/180	354/8102	0.000312757	0.00168356	0.000980649	7157/2309/3479/4790/7097/3914/3691/1978/5170/3667/3265/3845/1026/468/1027/6009/4609/1977/6794	19
hsa04068	hsa04068	FoxO signaling pathway	18/180	131/8102	4.97e-10	4.19e-08	2.44e-08	7048/6774/23411/6648/2309/3479/4303/6789/5170/472/3667/3265/3845/1026/1027/6502/1030/6794	18
hsa05161	hsa05161	Hepatitis B	18/180	162/8102	1.59e-08	6.72e-07	3.91e-07	7157/3725/7048/6774/4790/7097/4615/3265/3845/6772/7124/1026/468/4772/5925/2353/5111/4609	18
hsa05167	hsa05167	Kaposi sarcoma-associated herpesvirus infection	18/180	193/8102	2.41e-07	6.09e-06	3.54e-06	7157/3725/3091/6774/4790/7132/7314/3265/3845/6772/1026/2919/4772/5534/5925/2353/4609/8678	18
hsa04211	hsa04211	Longevity regulating pathway	17/180	89/8102	6.91e-12	8.74e-10	5.09e-10	7157/23411/6648/2309/3479/4790/9365/79813/10891/1978/3667/3265/3845/468/6009/1977/6794	17
hsa05170	hsa05170	Human immunodeficiency virus 1 infection	16/180	212/8102	1.81e-05	0.000198849	0.000115826	3725/4790/7097/7132/4615/545/472/3265/3845/7124/4772/5534/340061/115004/7852/2353	16
hsa05010	hsa05010	Alzheimer disease	16/180	369/8102	0.00786674	0.0231743	0.0134987	4790/6391/89780/4311/7132/348/6622/3667/3265/3845/7124/468/5534/1452/50507/8678	16
hsa04933	hsa04933	AGE-RAGE signaling pathway in diabetic complications	15/180	100/8102	4.32e-09	2.73e-07	1.59e-07	5054/3725/7048/6774/183/1906/4790/998/3265/3845/6772/7124/1027/4772/50507	15
hsa05169	hsa05169	Epstein-Barr virus infection	15/180	202/8102	4.03e-05	0.000351662	0.000204837	7157/3725/6774/4790/7097/4615/6772/7124/1026/1027/6502/5925/3280/4609/7431	15
hsa05131	hsa05131	Shigellosis	15/180	246/8102	0.000364008	0.00184188	0.00107287	7157/3725/2309/4790/998/7132/4615/4303/114548/7314/472/7124/340061/115004/8678	15
hsa05202	hsa05202	Transcriptional misregulation in cancer	14/180	192/8102	8.93e-05	0.000645858	0.000376202	7157/7048/3479/4790/472/1026/1027/5371/648/2130/860/4609/862/3205	14
hsa05203	hsa05203	Viral carcinogenesis	14/180	204/8102	0.000170415	0.00110551	0.000643943	7157/3725/6774/1029/4790/998/3265/3845/1026/468/1027/6502/5925/1030	14
hsa05235	hsa05235	PD-L1 expression and PD-1 checkpoint pathway in cancer	13/180	89/8102	6.72e-08	2.12e-06	1.24e-06	3725/3091/6774/4790/7097/4615/3265/3845/3458/6772/4772/5534/2353	13
hsa04066	hsa04066	HIF-1 signaling pathway	13/180	109/8102	7.58e-07	1.74e-05	1.02e-05	5054/3091/6774/1906/3479/4790/1978/7428/3458/1026/1027/5160/1977	13
hsa04110	hsa04110	Cell cycle	13/180	124/8102	3.33e-06	7.02e-05	4.09e-05	7157/1029/545/472/1026/1027/6502/5925/1030/5111/4609/701/8555	13
hsa04210	hsa04210	Apoptosis	13/180	136/8102	9.31e-06	0.000138495	8.07e-05	4000/7157/3725/4790/7132/5170/472/3265/3845/7124/468/4001/2353	13
hsa05224	hsa05224	Breast cancer	13/180	147/8102	2.16e-05	0.000228135	0.000132885	7157/3725/3479/89780/4851/3265/3845/1026/5925/3280/2353/1452/4609	13
hsa04150	hsa04150	mTOR signaling pathway	13/180	155/8102	3.8e-05	0.000343427	0.000200041	3479/89780/7132/1978/5170/3667/3265/3845/7124/6502/6009/1977/6794	13
hsa05160	hsa05160	Hepatitis C	13/180	157/8102	4.35e-05	0.000366776	0.000213641	7157/6774/4790/7132/9076/3265/3845/3458/6772/7124/1026/5925/4609	13
hsa05205	hsa05205	Proteoglycans in cancer	13/180	205/8102	0.000623541	0.00281707	0.0016409	7157/3091/6774/3479/7097/998/89780/5170/3265/3845/7124/1026/4609	13
hsa05171	hsa05171	Coronavirus disease - COVID-19	12/180	232/8102	0.00546902	0.0170822	0.00995013	3725/6774/4790/7097/7132/4615/114548/6772/7124/340061/115004/2353	12
hsa01522	hsa01522	Endocrine resistance	11/180	98/8102	1e-05	0.000140921	8.21e-05	7157/3725/1029/3479/4851/3265/3845/1026/1027/5925/2353	11
hsa04660	hsa04660	T cell receptor signaling pathway	11/180	104/8102	1.78e-05	0.000198849	0.000115826	3725/4790/998/5170/3265/3845/3458/7124/4772/5534/2353	11
hsa05226	hsa05226	Gastric cancer	11/180	149/8102	0.000463027	0.0022528	0.00131222	7157/7048/89780/3265/3845/1026/1027/5925/1030/1452/4609	11
hsa05225	hsa05225	Hepatocellular carcinoma	11/180	168/8102	0.00125834	0.00475165	0.00276776	7157/7048/1029/89780/3265/3845/1026/5925/1452/4609/8289	11
hsa04062	hsa04062	Chemokine signaling pathway	11/180	192/8102	0.00360528	0.0121618	0.00708405	6774/2309/4790/998/6356/6387/3265/3845/6772/2919/7852	11
hsa05223	hsa05223	Non-small cell lung cancer	10/180	72/8102	3.71e-06	7.23e-05	4.21e-05	7157/6774/2309/1029/6789/5170/3265/3845/1026/5925	10
hsa05212	hsa05212	Pancreatic cancer	10/180	76/8102	6.12e-06	0.000103247	6.01e-05	7157/7048/6774/1029/4790/998/3845/6772/1026/5925	10
hsa05220	hsa05220	Chronic myeloid leukemia	10/180	76/8102	6.12e-06	0.000103247	6.01e-05	7157/7048/1029/4790/3265/3845/1026/1027/5925/4609	10
hsa05215	hsa05215	Prostate cancer	10/180	97/8102	5.39e-05	0.000440009	0.000256298	7157/3479/4790/5170/3265/3845/1026/468/1027/5925	10
hsa05142	hsa05142	Chagas disease	10/180	102/8102	8.3e-05	0.000636143	0.000370543	5054/3725/7048/4790/7097/7132/4615/3458/7124/2353	10
hsa04659	hsa04659	Th17 cell differentiation	10/180	107/8102	0.00012438	0.000850489	0.000495396	3725/3091/7048/6774/4790/3458/6772/4772/5534/2353	10
hsa05145	hsa05145	Toxoplasmosis	10/180	112/8102	0.000182055	0.0011515	0.00067073	6774/4790/7097/7132/4615/3914/5170/3458/6772/7124	10
hsa04722	hsa04722	Neurotrophin signaling pathway	10/180	119/8102	0.000299386	0.00164662	0.00095913	7157/3725/2309/4790/998/5170/3667/3265/3845/468	10
hsa04935	hsa04935	Growth hormone synthesis, secretion and action	10/180	119/8102	0.000299386	0.00164662	0.00095913	6774/3479/51738/3667/3265/3845/6772/468/2353/5449	10
hsa04152	hsa04152	AMPK signaling pathway	10/180	120/8102	0.00032042	0.00168888	0.000983746	23411/2309/3479/10891/1978/5170/3667/6009/6794/1994	10
hsa04919	hsa04919	Thyroid hormone signaling pathway	10/180	121/8102	0.000342676	0.00176932	0.0010306	7157/3091/4851/5170/3265/3845/6772/2626/6009/4609	10
hsa04380	hsa04380	Osteoclast differentiation	10/180	128/8102	0.000537496	0.00251827	0.00146685	3725/7048/4790/7132/3458/6772/7124/4772/5534/2353	10
hsa04621	hsa04621	NOD-like receptor signaling pathway	10/180	181/8102	0.00698198	0.0210291	0.0122491	3725/4790/4615/114548/22861/6772/7124/2919/10135/340061	10
hsa00760	hsa00760	Nicotinate and nicotinamide metabolism	9/180	35/8102	4.64e-08	1.68e-06	9.76e-07	4860/23411/51548/10135/51547/22933/23410/23409/23408	9
hsa04137	hsa04137	Mitophagy - animal	9/180	68/8102	1.72e-05	0.000198849	0.000115826	7157/3725/3091/2309/7314/3265/3845/468/8678	9
hsa04115	hsa04115	p53 signaling pathway	9/180	73/8102	3.08e-05	0.000288872	0.000168263	5054/7157/1029/3479/545/8493/472/1026/3732	9
hsa05222	hsa05222	Small cell lung cancer	9/180	92/8102	0.000192116	0.0011855	0.000690533	7157/4790/3914/1026/1027/6502/5925/1030/4609	9
hsa04657	hsa04657	IL-17 signaling pathway	9/180	94/8102	0.000226444	0.00136405	0.000794539	3725/4790/6356/3458/7124/2919/2353/1994/10758	9
hsa04625	hsa04625	C-type lectin receptor signaling pathway	9/180	104/8102	0.000483702	0.00230899	0.00134495	3725/4790/114548/3265/3845/6772/7124/4772/5534	9
hsa04931	hsa04931	Insulin resistance	9/180	108/8102	0.00063828	0.00283307	0.00165022	6774/183/4790/7132/10891/5170/133522/3667/7124	9
hsa04140	hsa04140	Autophagy - animal	9/180	137/8102	0.003377	0.0115716	0.00674027	3091/64419/5170/3667/3265/3845/6009/6794/8678	9
hsa05162	hsa05162	Measles	9/180	139/8102	0.00371967	0.0123754	0.00720847	7157/3725/6774/4790/7097/4615/6772/1027/2353	9
hsa04550	hsa04550	Signaling pathways regulating pluripotency of stem cells	9/180	143/8102	0.0044866	0.0144696	0.00842831	6774/5978/3479/89780/3265/3845/3397/648/4609	9
hsa04932	hsa04932	Non-alcoholic fatty liver disease	9/180	150/8102	0.00612018	0.018883	0.010999	3725/4790/998/6391/7132/3667/7124/468/2353	9
hsa04310	hsa04310	Wnt signaling pathway	9/180	166/8102	0.0115553	0.0311011	0.0181159	7157/3725/4316/89780/6422/4772/5534/1452/4609	9
hsa05152	hsa05152	Tuberculosis	9/180	180/8102	0.0187497	0.0469671	0.0273576	4790/7097/7132/4615/3313/3458/6772/7124/5534	9
hsa03420	hsa03420	Nucleotide excision repair	8/180	47/8102	7.62e-06	0.000120467	7.02e-05	2072/2067/2068/7507/2073/5424/5111/3978	8
hsa04213	hsa04213	Longevity regulating pathway - multiple species	8/180	62/8102	6.17e-05	0.000487497	0.000283959	6647/23411/6648/2309/3479/3667/3265/3845	8
hsa05321	hsa05321	Inflammatory bowel disease	8/180	65/8102	8.7e-05	0.000645858	0.000376202	3725/6774/4790/7097/3458/6772/7124/4772	8
hsa05221	hsa05221	Acute myeloid leukemia	8/180	67/8102	0.000108219	0.000760536	0.000443	6774/4790/1978/3265/3845/5371/4609/862	8
hsa05230	hsa05230	Central carbon metabolism in cancer	8/180	70/8102	0.000148005	0.0009854	0.00057398	7157/3091/51548/3265/3845/5160/4609/23410	8
hsa05140	hsa05140	Leishmaniasis	8/180	77/8102	0.000289074	0.00164662	0.00095913	3725/4790/7097/4615/3458/6772/7124/2353	8
hsa04662	hsa04662	B cell receptor signaling pathway	8/180	82/8102	0.000445605	0.00221055	0.00128761	3725/4790/933/3265/3845/4772/5534/2353	8
hsa05210	hsa05210	Colorectal cancer	8/180	86/8102	0.000615253	0.00281707	0.0016409	7157/3725/7048/3265/3845/1026/2353/4609	8
hsa04658	hsa04658	Th1 and Th2 cell differentiation	8/180	92/8102	0.000964115	0.00399871	0.00232918	3725/4790/4851/3458/6772/4772/5534/2353	8
hsa04350	hsa04350	TGF-beta signaling pathway	8/180	94/8102	0.00111045	0.00445003	0.00259207	7048/3458/7124/64750/3397/1030/4609/9241	8
hsa05231	hsa05231	Choline metabolism in cancer	8/180	98/8102	0.00145623	0.00533951	0.00311018	3725/3091/1978/5170/3265/3845/6009/2353	8
hsa04668	hsa04668	TNF signaling pathway	8/180	112/8102	0.00338458	0.0115716	0.00674027	3725/1906/4790/7132/7124/468/2919/2353	8
hsa04926	hsa04926	Relaxin signaling pathway	8/180	129/8102	0.00789887	0.0231743	0.0134987	3725/7048/1906/4790/3265/3845/468/2353	8
hsa04910	hsa04910	Insulin signaling pathway	8/180	137/8102	0.0111603	0.0303609	0.0176847	10891/1978/5170/3667/3265/3845/6009/1977	8
hsa05135	hsa05135	Yersinia infection	8/180	137/8102	0.0111603	0.0303609	0.0176847	3725/4790/998/4615/114548/7124/4772/2353	8
hsa05418	hsa05418	Fluid shear stress and atherosclerosis	8/180	139/8102	0.012112	0.0322561	0.0187886	7157/3725/1906/4790/7132/3458/7124/2353	8
hsa05219	hsa05219	Bladder cancer	7/180	41/8102	2.82e-05	0.000274662	0.000159986	7157/1029/3265/3845/1026/5925/4609	7
hsa05213	hsa05213	Endometrial cancer	7/180	58/8102	0.000274684	0.00161616	0.000941389	7157/2309/5170/3265/3845/1026/4609	7
hsa04920	hsa04920	Adipocytokine signaling pathway	7/180	69/8102	0.000802961	0.0034432	0.00200561	6774/4790/7132/10891/3667/7124/6794	7
hsa05211	hsa05211	Renal cell carcinoma	7/180	69/8102	0.000802961	0.0034432	0.00200561	3725/3091/998/7428/3265/3845/1026	7
hsa04917	hsa04917	Prolactin signaling pathway	7/180	70/8102	0.000875734	0.00369268	0.00215093	6774/2309/4790/3265/3845/6772/2353	7
hsa05218	hsa05218	Melanoma	7/180	72/8102	0.00103685	0.00423103	0.0024645	7157/1029/3479/3265/3845/1026/5925	7
hsa01524	hsa01524	Platinum drug resistance	7/180	73/8102	0.0011257	0.00445003	0.00259207	7157/1029/2067/7507/5170/472/1026	7
hsa05214	hsa05214	Glioma	7/180	75/8102	0.00132127	0.00491592	0.00286344	7157/1029/3479/3265/3845/1026/5925	7
hsa01521	hsa01521	EGFR tyrosine kinase inhibitor resistance	7/180	79/8102	0.00179156	0.006384	0.00371858	6774/2309/3479/1978/3265/3845/1977	7
hsa04012	hsa04012	ErbB signaling pathway	7/180	85/8102	0.00272946	0.00959103	0.00558662	3725/1978/3265/3845/1026/1027/4609	7
hsa05410	hsa05410	Hypertrophic cardiomyopathy	7/180	90/8102	0.00376643	0.0123754	0.00720847	4000/183/1906/3479/3691/7124/1756	7
hsa05323	hsa05323	Rheumatoid arthritis	7/180	93/8102	0.00451818	0.0144696	0.00842831	3725/7097/6387/3458/7124/2919/2353	7
hsa04064	hsa04064	NF-kappa B signaling pathway	7/180	104/8102	0.0082712	0.0235125	0.0136957	4790/7132/4615/6387/472/7124/2919	7
hsa04620	hsa04620	Toll-like receptor signaling pathway	7/180	104/8102	0.0082712	0.0235125	0.0136957	3725/4790/7097/4615/6772/7124/2353	7
hsa04725	hsa04725	Cholinergic synapse	7/180	113/8102	0.0127444	0.0335868	0.0195638	1141/3784/3265/3845/468/2353/773	7
hsa04071	hsa04071	Sphingolipid signaling pathway	7/180	119/8102	0.0165599	0.0427516	0.0249021	7157/4790/7132/5170/3265/3845/7124	7
hsa03460	hsa03460	Fanconi anemia pathway	6/180	54/8102	0.0011793	0.00459021	0.00267373	2072/641/2067/545/3280/2175	6
hsa05134	hsa05134	Legionellosis	6/180	57/8102	0.00156847	0.0056689	0.00330204	4790/7097/3297/4615/7124/2919	6
hsa05133	hsa05133	Pertussis	6/180	76/8102	0.00668447	0.0203756	0.0118684	3725/4790/4615/114548/7124/2353	6
hsa04912	hsa04912	GnRH signaling pathway	6/180	93/8102	0.0171386	0.0437986	0.025512	3725/2796/998/3265/3845/468	6
hsa05414	hsa05414	Dilated cardiomyopathy	6/180	96/8102	0.0197482	0.0489834	0.028532	4000/183/3479/3691/7124/1756	6
hsa05216	hsa05216	Thyroid cancer	5/180	37/8102	0.00125357	0.00475165	0.00276776	7157/3265/3845/1026/4609	5
hsa05144	hsa05144	Malaria	5/180	50/8102	0.00483111	0.0152784	0.00889941	7097/4615/3458/7124/3043	5
hsa05031	hsa05031	Amphetamine addiction	5/180	69/8102	0.0183075	0.046318	0.0269795	3725/23411/468/5534/2353	5
hsa03030	hsa03030	DNA replication	4/180	36/8102	0.00796903	0.0231743	0.0134987	1763/5424/5111/3978	4
hsa04960	hsa04960	Aldosterone-regulated sodium reabsorption	4/180	37/8102	0.00878303	0.0244187	0.0142235	3479/5170/3667/3845	4
hsa05143	hsa05143	African trypanosomiasis	4/180	37/8102	0.00878303	0.0244187	0.0142235	4615/3458/7124/3043	4
hsa03430	hsa03430	Mismatch repair	3/180	23/8102	0.013773	0.0359235	0.0209248	5424/5111/3978	3
